# Supplementary material for: Large-Scale Recurrent Neural Network Based Modelling of Gene Regulatory Network Using Cuckoo Search-Flower Pollination Algorithm
Source: Adv Bioinformatics. 2016 Feb 16;2016:5283937. doi: 10.1155/2016/5283937 (PMC4771889; doi:10.1155/2016/5283937)
Supplement: Supplementary file 1 — We have included the following in the supplementary materials: (i) The noiseless dataset of the artificial network, used for training, and the corresponding results.(ii) The dataset of the artificial network with 5% noise added, and the corresponding results.(iii) The dataset of the E. coli DNA SOS repair network, and the corresponding results.(iv) All the codes developed by the authors. [file 5283937.f1.zip]

Archive with 6 entries (6 files):
- 5 % Noisy Data output.xlsx
- Contribution of Authors.docx
- Ecoli Result.xlsx
- noise less training data.xlsx
- Noiseless Data output.xlsx
- Program for noiseless.zip
