# Supplementary material for: Large-Scale Recurrent Neural Network Based Modelling of Gene Regulatory Network Using Cuckoo Search-Flower Pollination Algorithm
Source: Adv Bioinformatics. 2016 Feb 16;2016:5283937. doi: 10.1155/2016/5283937 (PMC4771889; doi:10.1155/2016/5283937)
Supplement: Supplementary file 1 — We have included the following in the supplementary materials: (i) The noiseless dataset of the artificial network, used for training, and the corresponding results.(ii) The dataset of the artificial network with 5% noise added, and the corresponding results.(iii) The dataset of the E. coli DNA SOS repair network, and the corresponding results.(iv) All the codes developed by the authors. [file 5283937.f1.zip › 5 % Noisy Data output.xlsx]

## Sheet: Output
Gene Id		Infered W i,j :Weight Matrix																														Bias	Decay Rate	set of 3 regulatory gene output
		j-th Gene
		Gene1	Gene2	Gene3	Gene4	Gene5	Gene6	Gene7	Gene8	Gene9	Gene10	Gene11	Gene12	Gene13	Gene14	Gene15	Gene16	Gene17	Gene18	Gene19	Gene20	Gene21	Gene22	Gene23	Gene24	Gene25	Gene26	Gene27	Gene28	Gene29	Gene30	bi	ti
i-th Gene	Gene1	0	0	0	0	0	0	0	0	0	0	0	0	-1.2012	-14.1039	0.8194	0	0	0	0	0	0	0	0	0	0	0	0	0	0	0	0.051	10.0007	13	14	15
	Gene2	-0.1209	6.4807	7.3597	0	0	0	0	0	0	0	0	0	0	0	0	0	0	0	0	0	0	0	0	0	0	0	0	0	0	0	1.6115	10.1754	1	2	3
	Gene3	0.0204	0.093	1.7	0	0	0	0	0	0	0	0	0	0	0	0	0	0	0	0	0	0	0	0	0	0	0	0	0	0	0	-0.9366	5.7325	1	2	3
	Gene4	0.0241	0.0862	-0.0401	0	0	0	0	0	0	0	0	0	0	0	0	0	0	0	0	0	0	0	0	0	0	0	0	0	0	0	-0.0358	10.3382	1	2	3
	Gene5	0.2296	5.1419	4.3128	0	0	0	0	0	0	0	0	0	0	0	0	0	0	0	0	0	0	0	0	0	0	0	0	0	0	0	1.2624	9.783	1	2	3
	Gene6	-22.4256	1.551	0.2285	0	0	0	0	0	0	0	0	0	0	0	0	0	0	0	0	0	0	0	0	0	0	0	0	0	0	0	4.5709	10.0474	1	2	3
	Gene7	0.6875	2.009	3.7896	0	0	0	0	0	0	0	0	0	0	0	0	0	0	0	0	0	0	0	0	0	0	0	0	0	0	0	0.7093	8.9057	1	2	3
	Gene8	0	0	0	25	-9.2158	-2.9543	0	0	0	0	0	0	0	0	0	0	0	0	0	0	0	0	0	0	0	0	0	0	0	0	2.9686	9.5776	4	5	6
	Gene9	0	0	0	11.6097	-25	11.2455	0	0	0	0	0	0	0	0	0	0	0	0	0	0	0	0	0	0	0	0	0	0	0	0	1.9232	9.7119	4	5	6
	Gene10	0	0	0	0	0	0	-11.4951	-0.0305	0.0108	0	0	0	0	0	0	0	0	0	0	0	0	0	0	0	0	0	0	0	0	0	5.9395	10.9485	7	8	9
	Gene11	0	0	0	-15.92	0	-10	15.01	0	0	0	0	0	0	0	0	0	0	0	0	0	0	0	0	0	0	0	0	0	0	0	-0.189	9.9984	4	6	7
	Gene12	0	0	0	0	0	0	0	0	0	0	0	0	0	0	0	0	0	0	0	0	0	1.7804	12.0387	1.1701	0	0	0	0	0	0	-1.5766	10.279	22	23	24
	Gene13	0	0	0	0	0	0	-11.8371	7.4125	-1.1954	0	0	0	0	0	0	0	0	0	0	0	0	0	0	0	0	0	0	0	0	0	10	9.6286	7	8	9
	Gene14	0	0	0	0	0	0	-1.127	1.1147	16.4334	0	0	0	0	0	0	0	0	0	0	0	0	0	0	0	0	0	0	0	0	0	0.0708	9.4474	7	8	9
	Gene15	0	0	0	0	0	0	0	0	0	-13.9713	-1.6142	0.106	0	0	0	0	0	0	0	0	0	0	0	0	0	0	0	0	0	0	-4.2558	10.0038	10	11	12
	Gene16	0	0	0	0	0	0	0	0	0	0.8637	13.1533	-15.1183	0	0	0	0	0	0	0	0	0	0	0	0	0	0	0	0	0	0	5.612	9.9856	10	11	12
	Gene17	0	0	0	0	0	0	0	0	0	0	0	0	6.2978	-10.4156	-12.5183	0	0	0	0	0	0	0	0	0	0	0	0	0	0	0	-5.9501	9.9973	13	14	15
	Gene18	0.0238	0.1543	0.0439	0	0	0	0	0	0	0	0	0	0	0	0	0	0	0	0	0	0	0	0	0	0	0	0	0	0	0	-0.0989	10.0558	1	2	3
	Gene19	0	0	0	0	0	0	0	0	0	0	0	0	-1.7213	-12.5236	1.2984	0	0	0	0	0	0	0	0	0	0	0	0	0	0	0	-0.3804	10	13	14	15
	Gene20	0	0	0	0	0	0	0	0	0	0	0	0	0.1292	-0.3094	10.2611	0	0	0	0	0	0	0	0	0	0	0	0	0	0	0	0.0906	9.7261	13	14	15
	Gene21	0	0	0	0	0	0	0	0	0	0	0	0	0	0	0	-20.2152	0.1193	0.1947	0	0	0	0	0	0	0	0	0	0	0	0	-0.0344	9.9991	16	17	18
	Gene22	0.0267	0.1486	0.0266	0	0	0	0	0	0	0	0	0	0	0	0	0	0	0	0	0	0	0	0	0	0	0	0	0	0	0	-0.0894	9.9128	1	2	3
	Gene23	0	0	0	0	0	0	0	0	0	0	0	0	0	0	0	-0.1735	-10.3137	-0.0845	0	0	0	0	0	0	0	0	0	0	0	0	0.176	10.0773	16	17	18
	Gene24	0	0	0	0	0	0	0	0	0	0	0	0	0	0	0	0	11.6097	-20.001	15.15	0	0	0	0	0	0	0	0	0	0	0	5.6	9.723	17	18	19
	Gene25	0	0	0	0	0	0	0	0	0	0	0	0	0	0	0	0	0	0	-0.7812	-11.5046	-0.9364	0	0	0	0	0	0	0	0	0	1.6102	10.0005	19	20	21
	Gene26	0	0	0	0	0	0	0	0	0	0	0	0	0	0	0	0	0	0	0	-8.4993	6.5556	0	0	0	0	0	0	19.3433	0	0	-1.4701	9.3397	19	20	28
	Gene27	0	0	0	0	0	0	0	0	0	0	0	0	0	0	0	0	0	0	0	0	0	0	0	-15.01	10.0998	10.23	0	0	0	0	-5.345	10.297	24	25	26
	Gene28	0	0	0	0	0	0	0	0	0	0	0	0	0	0	0	0	0	0	0	0	0	0	0	0	-14.5409	0.2807	-0.58	0	0	0	5.193	10.1571	25	26	27
	Gene29	0	0	0	0	0	0	0	0	0	0	0	0	0	0	0	0	0	0	0	0	0	0	0	0	2.3091	11.1098	-2.7148	0	0	0	-0.3436	9.7719	25	26	27
	Gene30	0	0	0	0	0	0	0	0	0	0	0	0	0	0	0	0	0	0	0	0	0	0	0	0	11.1504	5.1995	2.4304	0	0	0	-2.4473	9.4182	25	26	27
						Weight matrix			Green: this color denote that these output weights or regulations match correctly with input weight matrix= TP=32
									Red: this color denote the presence unwanted regulation in output weight matrix=FP=19
									Blue: this color denote that in these position there should be regugulation but those regulation are absent=FN=4
									No color: this denote actually absence of regulation as well as in prediction= TN=849
