# Supplementary material for: Large-Scale Recurrent Neural Network Based Modelling of Gene Regulatory Network Using Cuckoo Search-Flower Pollination Algorithm
Source: Adv Bioinformatics. 2016 Feb 16;2016:5283937. doi: 10.1155/2016/5283937 (PMC4771889; doi:10.1155/2016/5283937)
Supplement: Supplementary file 1 — We have included the following in the supplementary materials: (i) The noiseless dataset of the artificial network, used for training, and the corresponding results.(ii) The dataset of the artificial network with 5% noise added, and the corresponding results.(iii) The dataset of the E. coli DNA SOS repair network, and the corresponding results.(iv) All the codes developed by the authors. [file 5283937.f1.zip › Ecoli Result.xlsx]

## Sheet: EXP1
time (min)	0	6	12	18	24	30	36	42	48	54	60	66	72	78	84	90	96	102	108	114	120	126	132	138	144	150	156	162	168	174	180	186	192	198	204	210	216	222	228	234	240	246	252	258	264	270	276	282	288
uvrD	0	242.812	341.765	268.555	144.023	103.525	83.9633	92.2517	96.4683	117.237	118.905	91.1267	88.77	90.1233	116.572	109.382	98.5017	73.2817	50.0367	45.985	40.0733	58.3267	58.5067	46.9367	31.9067	22.4167	19.2567	13.2033	17.9617	28.9017	50.495	44.505	70.2	86.82	78.0633	69.3067	67.2017	41.1867	26.8283	23.735	20.3383	18.385	22.3083	20.5817	25.2967	38.22	50.435	65.7033	66.7633
lexA	0	738.588	1726.66	2161.13	1921.12	1619.07	1190.89	849.248	655.355	494.62	439.242	368.747	382.227	337.565	257.763	292.917	287.015	227.663	216.045	238.927	210.178	183.953	165.028	182.38	188.397	182.615	169.57	163.613	164.42	141.877	89.8083	101.608	133.783	123.628	125.592	169.635	164.885	159.155	131.76	117.537	112.975	103.38	102.482	91.635	71.67	68.645	94.6	89.6367	88.5367
umuDC	0	0	0	70.4833	142.098	151.368	157.99	178.527	156.872	156.177	142.392	122.712	86.7767	70.5083	47.23	30.7817	48.4333	57.375	34.1717	36.34	29.6867	15.0133	19.7967	32.5767	52.9283	57.5733	66.395	60.9517	39.37	34.28	29.4183	27.76	31.875	38.4517	38.0733	40.925	39.9133	34.0983	25.42	15.1683	7.12833	8.17833	21.0583	16.67	17.5183	23.065	18.4617	18.1	21.2567
recA	0	1696.68	1942.6	2103.7	2006.84	1847.11	1653.85	1431.61	1171.33	949.782	793.28	688.285	634.698	566.698	494.675	472.408	464.723	394.522	383.912	432.233	395.713	373.94	371.127	386.272	367.355	320.603	310.977	313.833	253.652	248.74	263.032	261.735	232.778	228.022	259.857	282.47	269.213	244.237	169.613	131.7	103.137	57.1717	85.1167	137.208	175.087	172.623	194.768	196.738	169.243
uvrA	0	1252.28	1407.59	1456.77	1409.57	1260.02	1043.75	841.59	571.883	352.265	244.055	231.952	206.785	207.63	227.322	229.768	210.753	185.435	165.248	153.793	143.593	143.982	134.082	107.805	81.03	86.4783	85.6833	95.2033	105.062	99.6533	78.3417	67.5433	77.2417	69.655	62.5167	70.9217	74.1217	61.1617	56.9383	67.6883	79.195	85.9417	87.62	94.4967	89.7933	77.405	77.615	84.1717	80.6283
uvrY	0	90.61	24.2583	0	0	0	64.61	54.9	39.9317	24.2967	11.7417	9.12333	23.7033	28.9133	26.345	15.6367	5.78333	0	0	0	12.6083	27.9617	22.02	18.2967	18.98	19.305	9.52833	13.715	20.7633	20.3483	12.27	10.8883	12.4917	19.36	15.05	18.5133	14.2883	3.495	0	0	0	0	0	0	0	0	0.2	4.905	5.03
ruvA	0	0	0	29.9433	64.135	60.05	36.9633	16.5633	0	0	0	0	13.6583	5.705	3.59333	12.795	0	0	2.22833	0.338333	2.98	0.463333	16.425	19.91	17.0867	14.5983	14.3283	0	0	5.12833	3.72667	0	0	0	0	4.78833	2.94	10.02	15.595	6.68333	0	0	0	0	0	0.0616667	6.435	21.855	16.4817
polB	0	43.5983	53.4683	57.5217	71.9233	60.9567	56.8617	35.0383	19.4417	19.7267	28.0317	34.8033	40.7633	51.6283	31.7467	20.5967	28.2333	29.5867	23.5817	35.15	40.9333	36.0617	45.1483	47.0483	50.5517	47.6233	48.4333	43.7633	37.295	29.2517	26.5033	25.7567	26.7283	35.5833	30.035	28.8367	25.315	27.44	20.2483	21.0233	20.5433	5.63	1.32833	0.308333	1.74333	0	5.205	4.09833	2.885
	Normal	uvrD	lexA	umuDC	recA	uvrA	uvrY	ruvA	polB	Own Normal	uvrD	lexA	umuDC	recA	uvrA	uvrY	ruvA	polB
		0	0	0	0	0	0	0	0		0	0	0	0	0	0	0	0
		242.812	738.588	0	1696.68	1252.28	90.61	0	43.5983		0.0224	0.416	0.0715	0.6596	0.6479	0.0008	0	0.0033
		341.765	1726.66	0	1942.6	1407.59	24.2583	0	53.4683		0.0332	0.5874	0.1016	0.8796	0.9053	0.0052	0	0.0096
		268.555	2161.13	70.4833	2103.7	1456.77	0	29.9433	57.5217		0.049	0.7005	0.0915	1	0.9577	0.013	0	0.0177
		144.023	1921.12	142.098	2006.84	1409.57	0	64.135	71.9233		0.0442	0.637	0.0896	0.9428	0.8396	0.0039	0	0.0189
		103.525	1619.07	151.368	1847.11	1260.02	0	60.05	60.9567		0.0373	0.5377	0.097	0.8647	0.686	0.0021	0	0.0212
		83.9633	1190.89	157.99	1653.85	1043.75	64.61	36.9633	56.8617		0.0432	0.4632	0.0702	0.7032	0.5399	0	0	0.0219
		92.2517	849.248	178.527	1431.61	841.59	54.9	16.5633	35.0383		0.0468	0.3673	0.0597	0.5865	0.4333	0	0	0.0203
		96.4683	655.355	156.872	1171.33	571.883	39.9317	0	19.4417		0.0406	0.3098	0.0615	0.5204	0.3213	0.0034	0	0.0236
		117.237	494.62	156.177	949.782	352.265	24.2967	0	19.7267		0.0453	0.2548	0.057	0.4629	0.2076	0.0155	0	0.0216
		118.905	439.242	142.392	793.28	244.055	11.7417	0	28.0317		0.0429	0.2011	0.0462	0.3819	0.1351	0.0271	0	0.0197
		91.1267	368.747	122.712	688.285	231.952	9.12333	0	34.8033		0.0365	0.1737	0.0342	0.3388	0.1201	0.0264	0	0.0142
		88.77	382.227	86.7767	634.698	206.785	23.7033	13.6583	40.7633		0.0375	0.151	0.0333	0.2907	0.1084	0.0246	0	0.0148
		90.1233	337.565	70.5083	566.698	207.63	28.9133	5.705	51.6283		0.0366	0.1368	0.0339	0.2676	0.1225	0.0193	0	0.0131
		116.572	257.763	47.23	494.675	227.322	26.345	3.59333	31.7467		0.0384	0.1357	0.0346	0.2741	0.1323	0.0121	0	0.0131
		109.382	292.917	30.7817	472.408	229.768	15.6367	12.795	20.5967		0.0363	0.1333	0.0332	0.2834	0.1193	0.0087	0	0.0143
		98.5017	287.015	48.4333	464.723	210.753	5.78333	0	28.2333		0.0345	0.1183	0.0337	0.2611	0.1079	0.0072	0	0.0148
		73.2817	227.663	57.375	394.522	185.435	0	0	29.5867		0.027	0.1183	0.0297	0.2732	0.1029	0.0078	0.0043	0.0136
		50.0367	216.045	34.1717	383.912	165.248	0	2.22833	23.5817		0.0197	0.1224	0.0258	0.3056	0.0983	0.0149	0.0045	0.0167
		45.985	238.927	36.34	432.233	153.793	0	0.338333	35.15		0.0187	0.1065	0.0273	0.2741	0.0804	0.0152	0.0027	0.016
		40.0733	210.178	29.6867	395.713	143.593	12.6083	2.98	40.9333		0.0252	0.086	0.0273	0.2539	0.0754	0.0208	0	0.0152
		58.3267	183.953	15.0133	373.94	143.982	27.9617	0.463333	36.0617		0.0304	0.0887	0.0254	0.2738	0.0867	0.0168	0	0.0151
		58.5067	165.028	19.7967	371.127	134.082	22.02	16.425	45.1483		0.033	0.0852	0.0199	0.2335	0.0759	0.0144	0	0.0117
		46.9367	182.38	32.5767	386.272	107.805	18.2967	19.91	47.0483		0.022	0.0709	0.0178	0.2025	0.0562	0.0107	0	0.0103
		31.9067	188.397	52.9283	367.355	81.03	18.98	17.0867	50.5517		0.0189	0.0824	0.0151	0.1893	0.0556	0.0076	0	0.0109
		22.4167	182.615	57.5733	320.603	86.4783	19.305	14.5983	47.6233		0.0177	0.0878	0.0119	0.2046	0.0527	0.007	0	0.0131
		19.2567	169.57	66.395	310.977	85.6833	9.52833	14.3283	48.4333		0.0256	0.0764	0.0091	0.194	0.0407	0.0084	0	0.0123
		13.2033	163.613	60.9517	313.833	95.2033	13.715	0	43.7633		0.0252	0.0627	0.0091	0.1654	0.0312	0.0068	0	0.0111
		17.9617	164.42	39.37	253.652	105.062	20.7633	0	37.295		0.0234	0.0717	0.0089	0.1628	0.0335	0.011	0	0.0102
		28.9017	141.877	34.28	248.74	99.6533	20.3483	5.12833	29.2517		0.0136	0.0738	0.014	0.1918	0.0333	0.0135	0.0014	0.005
		50.495	89.8083	29.4183	263.032	78.3417	12.27	3.72667	26.5033		0.0134	0.082	0.0147	0.1925	0.0424	0.0149	0	0.0041
		44.505	101.608	27.76	261.735	67.5433	10.8883	0	25.7567		0.0101	0.0842	0.0145	0.1485	0.0509	0.017	0	0.0014
		70.2	133.783	31.875	232.778	77.2417	12.4917	0	26.7283		0.0144	0.0827	0.0147	0.14	0.052	0.0183	0	0.004
		86.82	123.628	38.4517	228.022	69.655	19.36	0	35.5833		0.0185	0.0703	0.0133	0.1473	0.0489	0.0179	0	0.0038
		78.0633	125.592	38.0733	259.857	62.5167	15.05	0	30.035		0.0194	0.0479	0.0119	0.1301	0.0455	0.013	0	0.0032
		69.3067	169.635	40.925	282.47	70.9217	18.5133	4.78833	28.8367		0.0172	0.0453	0.0116	0.0943	0.0368	0.0096	0	0.0035
		67.2017	164.885	39.9133	269.213	74.1217	14.2883	2.94	25.315		0.0165	0.0472	0.0101	0.111	0.0327	0.0112	0	0.0028
		41.1867	159.155	34.0983	244.237	61.1617	3.495	10.02	27.44		0.0145	0.0467	0.0091	0.1301	0.0355	0.0079	0	0.0016
		26.8283	131.76	25.42	169.613	56.9383	0	15.595	20.2483		0.0137	0.0538	0.0088	0.137	0.0438	0.0084	0	0.0033
		23.735	117.537	15.1683	131.7	67.6883	0	6.68333	21.0233		0.0128	0.0541	0.0071	0.1144	0.0365	0.0065	0	0.0025
		20.3383	112.975	7.12833	103.137	79.195	0	0	20.5433		0.0125	0.0578	0.0064	0.1084	0.0346	0.0078	0.0006	0.0024
		18.385	103.38	8.17833	57.1717	85.9417	0	0	5.63		0.0123	0.0554	0.0082	0.0822	0.032	0.0052	0	0.0007
		22.3083	102.482	21.0583	85.1167	87.62	0	0	1.32833		0.012	0.0492	0.006	0.0577	0.02	0.0062	0	0.0024
		20.5817	91.635	16.67	137.208	94.4967	0	0	0.308333		0.0143	0.0505	0.0059	0.0568	0.0155	0.0066	0	0
		25.2967	71.67	17.5183	175.087	89.7933	0	0	1.74333		0.0215	0.0577	0.0079	0.0803	0.015	0.0077	0	0
		38.22	68.645	23.065	172.623	77.405	0	0.0616667	0		0.0209	0.0508	0.0087	0.0909	0.0154	0.007	0.0034	0
		50.435	94.6	18.4617	194.768	77.615	0.2	6.435	5.205		0.0204	0.0446	0.0076	0.0891	0.0149	0.006	0.0061	0
		65.7033	89.6367	18.1	196.738	84.1717	4.905	21.855	4.09833		0.0145	0.0443	0.0077	0.0849	0.0156	0.0011	0.0034	0
		66.7633	88.5367	21.2567	169.243	80.6283	5.03	16.4817	2.885		0.0074	0.0393	0.0061	0.0398	0.0153	0	0.0015	0
		65.2083	121.263	23.46	140.647	67.99	0	13.6433	0		0.0072	0.035	0.0055	0.028	0.0138	0	0	0
[truncated: 1 more columns]

## Sheet: Results
INFERED RNN PARAMETRS OF E.COLI SOS NETWORK
Gene Id	uvrD	lexA	umuDC	recA	uvrA	uvrY	ruvA	polB	b	t
	w
uvrD	0	-3.87457	0	0	0	0	0	0	0.519662	6.84517
lexA	7.43587	0	0	0	0	3.25105	0	0	-0.414477	6.09034
umuDC	-7.14801	-3.72374	0	0	0	0	0	0	-4.76572	7.84377
recA	0	-2.2665	0	0	-4.20052	0	0	0	-0.169963	4.47249
uvrA	0	0	1.83003	0	0	0	-2.45338	0	-5.04251	5.88457
uvrY	0	0	0	-2.62219	0	0	0	1.23247	-3.5125	5.8157
ruvA	0	-3.30431	0	0	0	0	0	2.53909	-2.38885	5.84558
polB	0	0	-3.61533	-5.66275	0	0	0	0	0.273309	5.09645
