# Supplementary material for: Large-Scale Recurrent Neural Network Based Modelling of Gene Regulatory Network Using Cuckoo Search-Flower Pollination Algorithm
Source: Adv Bioinformatics. 2016 Feb 16;2016:5283937. doi: 10.1155/2016/5283937 (PMC4771889; doi:10.1155/2016/5283937)
Supplement: Supplementary file 1 — We have included the following in the supplementary materials: (i) The noiseless dataset of the artificial network, used for training, and the corresponding results.(ii) The dataset of the artificial network with 5% noise added, and the corresponding results.(iii) The dataset of the E. coli DNA SOS repair network, and the corresponding results.(iv) All the codes developed by the authors. [file 5283937.f1.zip › noise less training data.xlsx]

## Sheet: parameters
	1	2	3	4	5	6	7	8	9	10	11	12	13	14	15	16	17	18	19	20	21	22	23	24	25	26	27	28	29	30	b	t
1	0	0	0	0	0	0	0	0	0	0	0	0	0	-15	0	0	0	0	0	0	0	0	0	0	0	0	0	0	0	0	0	10
2	0	0	0	0	0	0	0	0	0	0	0	0	0	0	0	0	0	0	0	0	0	0	0	0	0	0	0	0	0	0	5	10
3	0	0	0	0	0	0	0	0	0	0	0	0	0	0	0	0	0	0	0	0	0	0	0	0	0	0	0	0	0	0	0	10
4	0	0	0	0	0	0	0	0	0	0	0	0	0	0	0	0	0	0	0	0	0	0	0	0	0	0	0	0	0	0	0	10
5	10	0	0	0	0	0	0	0	0	0	0	0	0	0	0	0	0	0	0	0	0	0	0	0	0	0	0	0	0	0	5	10
6	-20	0	0	0	0	0	0	0	0	0	0	0	0	0	0	0	0	0	0	0	0	0	0	0	0	0	0	0	0	0	5	10
7	0	15	10	0	0	0	0	0	0	0	0	0	0	0	0	0	0	0	0	0	0	0	0	0	0	0	0	0	0	0	0	10
8	0	0	0	20	0	0	0	0	0	0	0	0	0	0	0	0	0	0	0	0	0	0	0	0	0	0	0	0	0	0	0	10
9	0	0	0	0	-20	10	0	0	0	0	0	0	0	0	0	0	10	0	0	0	0	0	0	0	0	0	0	0	0	0	0	10
10	0	0	0	0	0	0	-10	0	0	0	0	0	0	0	0	0	0	0	0	0	0	0	0	0	0	0	0	0	0	0	5	10
11	0	0	0	-15	0	0	15	0	0	0	0	0	0	0	0	0	0	0	0	0	0	-15	0	0	0	0	0	0	0	0	0	10
12	0	0	0	0	0	0	0	0	0	0	0	0	0	0	0	0	0	0	0	0	0	0	10	0	0	0	0	0	0	0	0	10
13	0	0	0	0	0	0	0	20	0	0	0	0	0	0	0	0	0	0	0	0	0	0	0	0	0	0	0	0	0	0	0	10
14	0	0	0	0	0	0	0	0	15	0	0	0	0	0	0	0	0	0	0	0	0	0	0	0	0	0	0	0	0	0	0	10
15	0	0	0	0	0	0	0	0	0	-10	0	0	0	0	0	0	0	0	0	0	0	0	0	0	0	0	0	0	0	0	-5	10
16	0	0	0	0	0	0	0	0	0	0	15	-15	0	0	0	0	0	0	0	0	0	0	0	0	0	0	0	0	0	0	5	10
17	0	0	0	0	0	0	0	0	0	0	0	0	-20	0	0	0	0	0	0	0	0	0	0	0	0	0	0	0	0	0	-5	10
18	0	0	0	0	0	0	0	0	0	0	0	0	0	0	0	0	0	0	0	0	0	0	0	0	0	0	0	0	0	0	0	10
19	0	0	0	0	0	0	0	0	0	0	0	0	0	-15	0	0	0	0	0	0	0	0	0	0	0	0	0	0	0	0	0	10
20	0	0	0	0	0	0	0	0	0	0	0	0	0	0	10	0	0	0	0	0	0	0	0	0	0	0	0	0	0	0	0	10
21	0	0	0	0	0	0	0	0	0	0	0	0	0	0	0	-20	0	0	0	0	0	0	0	0	0	0	0	0	0	0	0	10
22	0	0	0	0	0	0	0	0	0	0	0	0	0	0	0	0	0	0	0	0	0	0	0	0	0	0	0	0	0	0	0	10
23	0	0	0	0	0	0	0	0	0	0	0	0	0	0	0	0	-10	0	0	0	0	0	0	0	0	0	0	0	0	0	0	10
24	0	0	0	0	0	0	0	0	0	0	0	0	0	0	-15	0	0	-20	15	0	0	0	0	0	0	0	0	0	0	0	5	10
25	0	0	0	0	0	0	0	0	0	0	0	0	0	0	0	0	0	0	0	-10	0	0	0	0	0	0	0	0	0	0	0	10
26	0	0	0	0	0	0	0	0	0	0	0	0	0	0	0	0	0	0	0	0	20	0	0	0	0	0	0	20	0	0	0	10
27	0	0	0	0	0	0	0	0	0	0	0	0	0	0	0	0	0	0	0	0	0	0	0	-15	10	0	0	0	0	15	-5	10
28	0	0	0	0	0	0	0	0	0	0	0	0	0	0	0	0	0	0	0	0	0	0	0	0	-15	0	0	0	0	0	5	10
29	0	0	0	0	0	0	0	0	0	0	0	0	0	0	0	0	0	0	0	0	0	0	0	0	0	10	0	0	0	0	0	10
30	0	0	0	0	0	0	0	0	0	0	0	0	0	0	0	0	0	0	0	0	0	0	0	0	0	0	15	0	0	0	0	10
	0	5	0	0	5	5	0	0	0	5	0	0	0	0	-5	5	-5	0	0	0	0	0	0	5	0	0	-5	5	0	0
	10	10	10	10	10	10	10	10	10	10	10	10	10	10	10	10	10	10	10	10	10	10	10	10	10	10	10	10	10	10
	25	25	25	25	25	25	25	25	25	25	25	25	25	25	25	25	25	25	25	25	25	25	25	25	25	25	25	25	25	25	10	15
	-25	-25	-25	-25	-25	-25	-25	-25	-25	-25	-25	-25	-25	-25	-25	-25	-25	-25	-25	-25	-25	-25	-25	-25	-25	-25	-25	-25	-25	-25	-10	0

## Sheet: Training Data
0.814724	0.905792	0.126987	0.913376	0.632359	0.0975404	0.278498	0.546882	0.957507	0.964889	0.157613	0.970593	0.957167	0.485376	0.80028	0.141886	0.421761	0.915736	0.792207	0.959492	0.655741	0.0357117	0.849129	0.933993	0.678735	0.75774	0.743132	0.392227	0.655478	0.171187
0.73332	0.914543	0.164288	0.872038	0.669123	0.0877876	0.350648	0.592193	0.861814	0.958559	0.141856	0.973513	0.961448	0.536838	0.720252	0.127773	0.379585	0.874162	0.713055	0.96351	0.595699	0.0821405	0.765668	0.840594	0.610868	0.781966	0.668826	0.353563	0.689879	0.254067
0.66002	0.92242	0.197859	0.834834	0.70221	0.0790152	0.415584	0.632974	0.775649	0.944363	0.127682	0.976114	0.965303	0.583154	0.648227	0.115052	0.341627	0.836746	0.641782	0.967084	0.543335	0.123926	0.691299	0.756535	0.549788	0.80377	0.601989	0.319739	0.720851	0.328656
0.594034	0.929509	0.228073	0.801351	0.731988	0.0711411	0.474025	0.669677	0.69809	0.919861	0.114943	0.978404	0.968772	0.624838	0.583405	0.103591	0.307464	0.803071	0.577619	0.970223	0.498105	0.161534	0.625348	0.680882	0.494816	0.823393	0.542058	0.291509	0.748734	0.395778
0.534639	0.935888	0.255266	0.771216	0.758788	0.0641296	0.526623	0.702709	0.628283	0.884333	0.103514	0.980371	0.971895	0.662351	0.525064	0.0932671	0.276718	0.772764	0.519866	0.972909	0.459481	0.19538	0.56723	0.612795	0.44534	0.841053	0.489154	0.270508	0.773834	0.456171
0.48118	0.94163	0.279739	0.744094	0.782906	0.0580526	0.57396	0.732438	0.565455	0.839283	0.0932984	0.981991	0.974705	0.696108	0.472558	0.0839691	0.249046	0.745488	0.467884	0.975096	0.426941	0.225842	0.516419	0.551519	0.400812	0.856948	0.445474	0.259165	0.796428	0.510489
0.433065	0.946798	0.301766	0.719685	0.80461	0.0532195	0.616564	0.759194	0.50891	0.787663	0.0842312	0.983224	0.977235	0.726476	0.425302	0.0755963	0.224141	0.720939	0.421099	0.976708	0.399965	0.253258	0.47243	0.496371	0.360737	0.871253	0.417622	0.259904	0.816766	0.559315
0.38976	0.951449	0.321589	0.697716	0.82414	0.0504031	0.654908	0.783275	0.458019	0.732661	0.0762827	0.984021	0.979511	0.75378	0.382772	0.0680574	0.201727	0.698845	0.378991	0.977635	0.378034	0.277932	0.434796	0.446742	0.324669	0.884128	0.414832	0.27378	0.835073	0.603193
0.350785	0.955635	0.33943	0.677945	0.841712	0.0511212	0.689417	0.804947	0.412217	0.676917	0.0694617	0.984342	0.98156	0.778299	0.344495	0.0612697	0.181554	0.678961	0.341093	0.977742	0.360636	0.300139	0.403057	0.40208	0.292208	0.895715	0.437765	0.299646	0.851551	0.642676
0.315708	0.959402	0.355487	0.66015	0.857521	0.0577654	0.720475	0.824452	0.370996	0.622302	0.0638152	0.984163	0.983404	0.800263	0.310047	0.055159	0.163399	0.661064	0.306984	0.976876	0.347271	0.320125	0.376748	0.361889	0.262993	0.906143	0.476204	0.334633	0.866383	0.678268
0.284138	0.962792	0.369938	0.644135	0.87174	0.0731681	0.748428	0.842007	0.333896	0.570005	0.0594235	0.983488	0.985064	0.819855	0.279043	0.0496581	0.147059	0.644958	0.276287	0.974879	0.337458	0.338113	0.355402	0.325726	0.236699	0.915529	0.520078	0.375345	0.879733	0.710362
0.255724	0.965844	0.382945	0.629722	0.884527	0.099416	0.773585	0.857806	0.300506	0.520701	0.0563917	0.982358	0.986557	0.837206	0.251141	0.0447065	0.132353	0.630462	0.248658	0.971607	0.330741	0.354301	0.338547	0.293189	0.213035	0.923976	0.563908	0.418803	0.89175	0.739285
0.230152	0.96859	0.39465	0.61675	0.896022	0.136615	0.796227	0.872025	0.270456	0.47472	0.0548358	0.980847	0.987902	0.852395	0.226031	0.0402496	0.119118	0.617416	0.223793	0.96694	0.326693	0.368871	0.325715	0.263918	0.191737	0.931578	0.605375	0.462792	0.902565	0.765335
0.207137	0.971062	0.405185	0.605075	0.906352	0.18275	0.816604	0.884822	0.24341	0.432164	0.0548675	0.979055	0.989111	0.865454	0.203434	0.0362384	0.107206	0.605674	0.201414	0.9608	0.32492	0.381984	0.316449	0.237588	0.17257	0.93842	0.64367	0.505833	0.912299	0.78879
0.186424	0.973286	0.414667	0.594567	0.915632	0.234683	0.834943	0.896339	0.219069	0.392994	0.0565777	0.977097	0.9902	0.876379	0.183099	0.0326287	0.0964855	0.595107	0.181273	0.953155	0.325062	0.393786	0.310305	0.213908	0.15532	0.944578	0.67863	0.54702	0.921061	0.809905
0.167782	0.975289	0.4232	0.58511	0.923965	0.289315	0.851449	0.906705	0.197162	0.357086	0.0600228	0.975089	0.99118	0.885135	0.164803	0.0293808	0.0868369	0.585596	0.163146	0.944028	0.326797	0.404407	0.306865	0.192615	0.139795	0.95012	0.710357	0.585842	0.928947	0.828911
0.151004	0.97709	0.43088	0.576599	0.931443	0.344197	0.866304	0.916033	0.177446	0.324268	0.065215	0.973138	0.992062	0.891683	0.148341	0.026459	0.0781532	0.577037	0.146831	0.933487	0.329835	0.413966	0.305738	0.173472	0.125823	0.955108	0.739059	0.622058	0.936045	0.846017
0.135903	0.978712	0.437792	0.568939	0.93815	0.397644	0.879674	0.924429	0.159702	0.294342	0.0721182	0.971334	0.992856	0.895988	0.133533	0.0238311	0.0703379	0.569333	0.132148	0.921647	0.333923	0.42257	0.306563	0.156266	0.11325	0.959597	0.764978	0.655593	0.942433	0.861414
0.122313	0.980172	0.444013	0.562045	0.944162	0.448617	0.891706	0.931985	0.143732	0.267103	0.0806486	0.969746	0.99357	0.898037	0.120216	0.0214686	0.0633041	0.5624	0.118934	0.908655	0.338835	0.430313	0.309013	0.140804	0.101935	0.963638	0.788359	0.686481	0.948183	0.875272
0.110082	0.981485	0.449611	0.555841	0.949548	0.496538	0.902536	0.938785	0.129358	0.242344	0.0906809	0.96842	0.994213	0.897856	0.108241	0.0193457	0.0569737	0.55616	0.10704	0.89468	0.344379	0.437282	0.312794	0.126913	0.0917527	0.967274	0.809435	0.714818	0.953358	0.887744
0.099074	0.982667	0.45465	0.550257	0.954369	0.541143	0.912282	0.944905	0.116423	0.219864	0.102056	0.967381	0.994792	0.89551	0.0974762	0.0174395	0.0512763	0.550544	0.0963365	0.879907	0.350387	0.443553	0.317644	0.114437	0.0825905	0.970547	0.828426	0.740737	0.958016	0.898969
0.0891667	0.983731	0.459185	0.545231	0.958683	0.582369	0.921054	0.950413	0.104781	0.199471	0.114593	0.966637	0.995313	0.891108	0.0878033	0.0157298	0.0461487	0.545489	0.086703	0.864523	0.356716	0.449198	0.323335	0.103233	0.0743465	0.973492	0.845533	0.764391	0.962208	0.909071
0.0802502	0.984689	0.463267	0.540708	0.962539	0.620277	0.928949	0.95537	0.0943029	0.180986	0.128096	0.96618	0.995782	0.8848	0.0791145	0.0141986	0.0415338	0.54094	0.0780328	0.848712	0.363244	0.454278	0.329664	0.0931761	0.0669294	0.976143	0.86094	0.785938	0.965982	0.918164
0.0722253	0.985551	0.46694	0.536637	0.965984	0.655004	0.936054	0.959831	0.0848729	0.16424	0.142366	0.965993	0.996203	0.876768	0.0713133	0.0128302	0.0373804	0.536846	0.0702297	0.832649	0.369868	0.45885	0.336461	0.08415	0.0602571	0.978528	0.874814	0.805538	0.969378	0.926347
0.065003	0.986326	0.470246	0.532974	0.96906	0.686727	0.942448	0.963846	0.076386	0.149077	0.15721	0.966052	0.996583	0.867219	0.0643121	0.0116111	0.0336424	0.533162	0.063207	0.816493	0.376501	0.462965	0.343577	0.0760513	0.0542556	0.980676	0.887306	0.823348	0.972434	0.933712
0.0585029	0.987024	0.473221	0.529676	0.971803	0.715641	0.948204	0.967459	0.0687479	0.135354	0.172441	0.966327	0.996925	0.856371	0.0580324	0.0105298	0.0302782	0.529846	0.0568865	0.80039	0.383071	0.466669	0.350887	0.0687864	0.0488585	0.982608	0.898553	0.839516	0.975185	0.940341
0.0526529	0.987653	0.475899	0.526709	0.974249	0.741952	0.953383	0.97071	0.0618738	0.122937	0.187889	0.966788	0.997232	0.844449	0.052403	0.00957666	0.0272503	0.526861	0.0511981	0.784465	0.389518	0.470002	0.358286	0.062271	0.044006	0.984347	0.908679	0.854181	0.977661	0.946307
0.0473879	0.988218	0.478309	0.524038	0.976428	0.765862	0.958045	0.973637	0.0556872	0.111705	0.203401	0.967405	0.997509	0.831673	0.0473593	0.00874398	0.0245253	0.524175	0.0460786	0.768827	0.395793	0.473002	0.365687	0.0564291	0.0396446	0.985913	0.917794	0.867476	0.97989	0.951676
0.0426495	0.988727	0.480478	0.521634	0.978367	0.787567	0.96224	0.97627	0.0501193	0.10155	0.218841	0.968148	0.997758	0.818253	0.0428434	0.00802581	0.0220728	0.521757	0.0414711	0.753568	0.401853	0.475702	0.373018	0.0511921	0.0357259	0.987321	0.926	0.879522	0.981896	0.956508
0.038385	0.989185	0.482431	0.519471	0.980092	0.807254	0.966016	0.97864	0.0451084	0.092368	0.234092	0.968991	0.997982	0.804385	0.0388025	0.00741791	0.0198655	0.519582	0.0373245	0.738761	0.407663	0.478131	0.38022	0.0464983	0.0322067	0.988589	0.933387	0.890431	0.983701	0.960857
0.0345471	0.989597	0.484188	0.517523	0.981626	0.825097	0.969415	0.980773	0.0405988	0.0840688	0.249055	0.969908	0.998184	0.790245	0.0351891	0.00691766	0.0178789	0.517624	0.0335926	0.724466	0.413195	0.480318	0.387248	0.0422919	0.0290479	0.98973	0.940036	0.900308	0.985326	0.964772
0.0310931	0.989968	0.485769	0.515771	0.982989	0.841261	0.972473	0.982693	0.0365403	0.0765685	0.263648	0.970879	0.998366	0.775991	0.03196	0.00652391	0.0160911	0.515861	0.0302341	0.710727	0.418422	0.482286	0.394065	0.0385231	0.0262144	0.990757	0.946022	0.909246	0.986788	0.968294
0.0279847	0.990302	0.487192	0.514194	0.984199	0.855896	0.975226	0.98442	0.0328878	0.0697911	0.277805	0.971885	0.998529	0.761762	0.0290764	0.00623685	0.0144819	0.514275	0.0272115	0.697577	0.423322	0.484058	0.400645	0.0351466	0.0236748	0.991681	0.95141	0.917333	0.988104	0.971465
0.0251873	0.990603	0.488473	0.512775	0.985272	0.86914	0.977703	0.985975	0.0296007	0.0636679	0.291475	0.972909	0.998676	0.747674	0.0265029	0.00605781	0.0130338	0.512848	0.0244915	0.685037	0.427876	0.485652	0.406966	0.032122	0.0214007	0.992513	0.956259	0.924648	0.989289	0.974318
0.0226699	0.990873	0.489625	0.511497	0.986224	0.881124	0.979933	0.987374	0.0266425	0.0581361	0.304618	0.973939	0.998809	0.733828	0.0242078	0.00598904	0.0117304	0.511563	0.0220437	0.673121	0.432063	0.487087	0.413015	0.0294129	0.0193664	0.993262	0.960625	0.931263	0.990355	0.976886
0.0204046	0.991117	0.490663	0.510347	0.987067	0.891962	0.98194	0.988633	0.0239803	0.0531393	0.317207	0.974962	0.998928	0.720306	0.0221624	0.00603347	0.0105573	0.510407	0.019841	0.661831	0.435866	0.488378	0.418785	0.0269865	0.0175489	0.993936	0.964554	0.937244	0.991315	0.979198
0.0183662	0.991336	0.491597	0.509313	0.987814	0.901763	0.983746	0.989766	0.0215845	0.0486261	0.329225	0.975971	0.999035	0.707172	0.0203406	0.0061944	0.00950161	0.509366	0.0178589	0.651166	0.439266	0.48954	0.424269	0.0248136	0.0159274	0.994542	0.968091	0.94265	0.992179	0.981278
0.016532	0.991533	0.492437	0.508381	0.988475	0.910623	0.985371	0.990785	0.0194284	0.04455	0.340661	0.976957	0.999131	0.694479	0.0187192	0.00647523	0.00855145	0.508429	0.0160755	0.641117	0.442246	0.490586	0.429469	0.0228676	0.0144831	0.995088	0.971274	0.947537	0.992956	0.98315
0.0148818	0.99171	0.493193	0.507543	0.98906	0.918632	0.986834	0.991703	0.0174881	0.0408689	0.351514	0.977916	0.999218	0.682266	0.017277	0.00687915	0.0076963	0.507586	0.0144709	0.631672	0.444788	0.491528	0.434385	0.021125	0.0131988	0.995579	0.97414	0.951953	0.993656	0.984835
0.0133972	0.99187	0.493874	0.506789	0.989576	0.925869	0.988151	0.992529	0.015742	0.0375447	0.361787	0.978842	0.999296	0.67056	0.015995	0.00740886	0.00692667	0.506828	0.0130274	0.622813	0.446875	0.492375	0.439024	0.0195645	0.0120592	0.996021	0.976719	0.955943	0.994285	0.986351
0.0120618	0.992014	0.494487	0.50611	0.990033	0.932409	0.989336	0.993272	0.0141707	0.0345431	0.371487	0.979733	0.999367	0.65938	0.0148563	0.00806627	0.006234	0.506145	0.011729	0.614522	0.44849	0.493137	0.44339	0.0181671	0.0110502	0.996419	0.97904	0.959548	0.994852	0.987716
0.0108607	0.992143	0.495038	0.505499	0.990436	0.938318	0.990402	0.993941	0.0127566	0.0318328	0.380629	0.980587	0.99943	0.648736	0.0138454	0.00885234	0.0056106	0.50553	0.0105611	0.606777	0.449617	0.493824	0.447493	0.0169158	0.0101591	0.996777	0.98113	0.962804	0.995362	0.988945
0.00978054	0.992259	0.495534	0.504949	0.990792	0.943656	0.991362	0.994543	0.0114841	0.0293858	0.389225	0.981402	0.999487	0.638631	0.0129485	0.00976682	0.00504954	0.504977	0.00951096	0.599555	0.45024	0.494441	0.451342	0.0157951	0.00937427	0.9971	0.983011	0.965745	0.995821	0.99005
0.00880939	0.992364	0.495981	0.504454	0.991105	0.948477	0.992226	0.995084	0.010339	0.0271764	0.397296	0.982178	0.999538	0.629064	0.0121534	0.0108082	0.00454459	0.50448	0.00856678	0.592832	0.450348	0.494997	0.454945	0.0147916	0.0086852	0.99739	0.984704	0.968401	0.996234	0.991045
0.00793643	0.992458	0.496383	0.504009	0.991381	0.952833	0.993003	0.995572	0.00930845	0.0251818	0.404859	0.982914	0.999585	0.620027	0.0114489	0.0119735	0.00409013	0.504032	0.00771808	0.586584	0.44993	0.495497	0.458315	0.0138928	0.00808227	0.997651	0.986227	0.970799	0.996606	0.99194
0.00715193	0.992543	0.496744	0.503608	0.991625	0.956766	0.993703	0.99601	0.00838111	0.023381	0.411936	0.98361	0.999626	0.611509	0.0108251	0.0132586	0.00368112	0.503629	0.00695541	0.580784	0.448979	0.495948	0.461461	0.0130879	0.00755671	0.997886	0.987599	0.972964	0.996941	0.992746
0.00644712	0.99262	0.49707	0.503247	0.991839	0.960318	0.994332	0.996405	0.00754661	0.0217554	0.418549	0.984268	0.999664	0.603497	0.0102731	0.0146576	0.00331301	0.503266	0.00627025	0.57541	0.447491	0.496353	0.464395	0.0123669	0.00710053	0.998097	0.988833	0.974919	0.997242	0.993472
0.00581412	0.992688	0.497363	0.502922	0.992027	0.963525	0.994899	0.99676	0.00679566	0.0202879	0.42472	0.984889	0.999697	0.595975	0.00978489	0.0161638	0.0029817	0.502939	0.00565493	0.570435	0.445465	0.496718	0.467127	0.0117211	0.00670645	0.998287	0.989944	0.976683	0.997513	0.994125
0.00524581	0.99275	0.497627	0.50263	0.992193	0.966422	0.995409	0.99708	0.00611991	0.0189632	0.430471	0.985473	0.999727	0.588923	0.00935346	0.0177691	0.00268353	0.502645	0.00510255	0.565836	0.442906	0.497046	0.469669	0.0111426	0.00636784	0.998459	0.990944	0.978275	0.997757	0.994712
0.0047358	0.992806	0.497864	0.502367	0.992338	0.969037	0.995868	0.997368	0.00551181	0.0177674	0.435824	0.986021	0.999755	0.582324	0.00897243	0.0194644	0.00241518	0.502381	0.00460686	0.561589	0.439823	0.497341	0.472031	0.0106244	0.00607867	0.998613	0.991844	0.979712	0.997977	0.995241
0.706046	0.0318328	0.276923	0.0461714	0.0971318	0.823458	0.694829	0.317099	0.950222	0.0344461	0.438744	0.381558	0.765517	0.7952	0.186873	0.489764	0.445586	0.646313	0.709365	0.754687	0.276025	0.679703	0.655098	0.162612	0.118998	0.498364	0.959744	0.340386	0.585268	0.223812
0.635442	0.12798	0.299231	0.0915543	0.187418	0.741123	0.721601	0.356964	0.955198	0.0434755	0.433434	0.44326	0.788789	0.81568	0.168661	0.540503	0.401028	0.631682	0.638429	0.765849	0.248428	0.661732	0.590736	0.19413	0.107151	0.548527	0.869025	0.402487	0.626061	0.301431
0.571898	0.214513	0.319308	0.132399	0.268675	0.667056	0.748711	0.407456	0.959631	0.0489601	0.428427	0.498663	0.809831	0.834112	0.152229	0.585678	0.360925	0.618514	0.574587	0.773642	0.223587	0.645559	0.533443	0.210447	0.0964828	0.593674	0.791078	0.458986	0.663042	0.371287
0.514709	0.292392	0.337377	0.169159	0.341805	0.60051	0.773676	0.460099	0.962934	0.0517408	0.424789	0.548317	0.828819	0.850701	0.137417	0.625215	0.324832	0.606662	0.517128	0.778365	0.201229	0.631003	0.482734	0.215616	0.0868781	0.634307	0.728456	0.510302	0.696474	0.434158
0.463238	0.362484	0.353639	0.202243	0.407621	0.540958	0.796265	0.510807	0.958454	0.0526506	0.422507	0.59269	0.845927	0.86563	0.124075	0.658572	0.292349	0.595996	0.465416	0.780334	0.181107	0.617903	0.4382	0.213246	0.078232	0.670876	0.685489	0.556852	0.726651	0.49074
0.416915	0.425566	0.368275	0.232019	0.466852	0.488249	0.816626	0.558005	0.917113	0.0522998	0.421395	0.632187	0.861331	0.879067	0.112064	0.684751	0.263114	0.586396	0.418874	0.77987	0.162996	0.606113	0.39948	0.206109	0.0704496	0.703788	0.665558	0.599035	0.753864	0.541663
0.375223	0.48234	0.381448	0.258817	0.520157	0.442852	0.834959	0.601248	0.839304	0.0511153	0.42126	0.66716	0.875196	0.891161	0.101256	0.702549	0.236803	0.577757	0.376987	0.777294	0.146697	0.595501	0.366248	0.19616	0.0634456	0.733409	0.666654	0.63723	0.77839	0.587492
0.337701	0.533437	0.393303	0.282935	0.568125	0.406121	0.851462	0.640562	0.758016	0.0493946	0.421925	0.697942	0.887676	0.902044	0.0915327	0.71107	0.213122	0.569981	0.339289	0.772917	0.132027	0.585951	0.338188	0.184716	0.0571432	0.760069	0.681812	0.671791	0.800486	0.628738
0.303931	0.579424	0.403973	0.304642	0.61129	0.380263	0.866315	0.676158	0.68278	0.0473451	0.423236	0.724861	0.898908	0.911839	0.0827889	0.710224	0.19181	0.562983	0.30536	0.767034	0.118825	0.577356	0.314979	0.172641	0.0514728	0.784062	0.703938	0.703049	0.820387	0.665861
0.273538	0.620812	0.413575	0.324177	0.650128	0.367613	0.879683	0.708317	0.614651	0.0451116	0.425058	0.748265	0.909017	0.920651	0.0749279	0.700873	0.172629	0.556685	0.274824	0.759921	0.106942	0.56962	0.296288	0.160489	0.0463721	0.805655	0.728393	0.731307	0.838309	0.699272
0.246185	0.658062	0.422218	0.34176	0.685072	0.369296	0.891715	0.737333	0.553236	0.0427953	0.427279	0.768525	0.918115	0.928576	0.0678624	0.684576	0.155366	0.551016	0.247342	0.751831	0.0962481	0.562658	0.281766	0.148608	0.041785	0.82509	0.752749	0.756843	0.854447	0.729343
0.221566	0.691586	0.429996	0.357584	0.716507	0.384273	0.902543	0.763492	0.497934	0.0404668	0.429801	0.786035	0.926304	0.935694	0.0615135	0.663154	0.13983	0.545915	0.222608	0.742991	0.0866234	0.556393	0.271045	0.137209	0.0376608	0.842581	0.775889	0.779914	0.868976	0.756408
0.19941	0.721758	0.436996	0.371825	0.744783	0.409691	0.912289	0.787064	0.448152	0.0381743	0.432544	0.801195	0.933673	0.942067	0.0558097	0.638335	0.125847	0.541323	0.200347	0.733603	0.0779612	0.550753	0.263749	0.126414	0.033954	0.858323	0.797367	0.800751	0.882056	0.780766
0.179469	0.748913	0.443297	0.384643	0.770213	0.44206	0.92106	0.808299	0.403344	0.0359508	0.435439	0.8144	0.940306	0.94774	0.0506866	0.611558	0.113262	0.537191	0.180312	0.723844	0.0701654	0.545678	0.259498	0.116285	0.0306237	0.872491	0.817056	0.819567	0.893832	0.802689
0.161522	0.773353	0.448967	0.396179	0.79308	0.47824	0.928954	0.827424	0.363015	0.0338178	0.438428	0.826013	0.946275	0.952731	0.046086	0.58393	0.101936	0.533472	0.162281	0.713867	0.0631493	0.54111	0.257916	0.106846	0.0276331	0.885241	0.834983	0.836555	0.904433	0.822419
0.14537	0.795348	0.45407	0.406561	0.813638	0.515856	0.936058	0.844645	0.326717	0.0317886	0.441463	0.836363	0.951648	0.957028	0.0419556	0.556246	0.0917422	0.530125	0.146053	0.703802	0.0568352	0.536999	0.25864	0.0980945	0.0249491	0.896717	0.85124	0.85189	0.913975	0.840177
0.130833	0.815144	0.458663	0.415905	0.832117	0.553289	0.942453	0.860151	0.294049	0.0298707	0.444507	0.845725	0.956483	0.960587	0.038248	0.529046	0.082568	0.527112	0.131448	0.69376	0.0511532	0.533299	0.261324	0.0900126	0.0225419	0.907046	0.865947	0.865731	0.922565	0.856159
0.11775	0.83296	0.462797	0.424314	0.848724	0.589515	0.948207	0.874112	0.264648	0.0280675	0.447527	0.854323	0.960835	0.963328	0.0349205	0.502678	0.0743112	0.524401	0.118303	0.683831	0.0460404	0.529969	0.265648	0.0825721	0.0203847	0.916341	0.879231	0.878222	0.930297	0.870543
0.105975	0.848995	0.466517	0.431883	0.863644	0.623934	0.953387	0.88668	0.238186	0.0263791	0.450497	0.862332	0.964751	0.965142	0.0319348	0.477348	0.0668801	0.521961	0.106473	0.67409	0.0414407	0.526972	0.271315	0.075739	0.0184533	0.924707	0.891219	0.889493	0.937257	0.883488
0.0953773	0.863426	0.469866	0.438694	0.877047	0.656228	0.958048	0.897994	0.214371	0.0248037	0.453398	0.869878	0.968276	0.965897	0.0292562	0.453163	0.0601921	0.519765	0.0958256	0.664598	0.0373037	0.524275	0.27806	0.0694762	0.016726	0.932236	0.90203	0.899663	0.943521	0.895139
0.0858396	0.876414	0.472879	0.444825	0.889083	0.686263	0.962243	0.908179	0.192937	0.0233379	0.456213	0.877052	0.971449	0.965449	0.0268536	0.430165	0.0541729	0.517788	0.0862431	0.6554	0.0335849	0.521848	0.285645	0.0637453	0.0151831	0.939013	0.911774	0.908838	0.94916	0.905625
0.0772557	0.888104	0.475591	0.450343	0.89989	0.714021	0.966019	0.917348	0.173646	0.0219774	0.458931	0.883912	0.974304	0.963659	0.0246989	0.408354	0.0487556	0.516009	0.0776189	0.646533	0.0302448	0.519663	0.293859	0.0585083	0.0138071	0.945111	0.920555	0.917115	0.954236	0.915063
0.0695302	0.898624	0.478032	0.455308	0.909591	0.739557	0.969417	0.925601	0.156285	0.0207173	0.461544	0.890493	0.976873	0.96041	0.022767	0.387704	0.04388	0.514408	0.069857	0.638024	0.0272487	0.517697	0.30252	0.0537278	0.0125818	0.9506	0.928466	0.924582	0.958804	0.923556
0.0625772	0.908092	0.480229	0.459777	0.918297	0.762966	0.972475	0.933029	0.14066	0.0195521	0.464044	0.896814	0.979186	0.955616	0.021035	0.368178	0.039492	0.512968	0.0628714	0.629889	0.0245667	0.515927	0.31147	0.0493683	0.0114928	0.95554	0.935591	0.931316	0.962917	0.931201
0.0563196	0.916614	0.482206	0.4638	0.926108	0.784368	0.975228	0.939716	0.126597	0.0184764	0.466429	0.902882	0.981267	0.949241	0.0194826	0.349729	0.0355428	0.511671	0.0565843	0.622139	0.0221734	0.514334	0.320577	0.0453958	0.010527	0.959986	0.942008	0.93739	0.966618	0.93808
0.0506877	0.924283	0.483985	0.46742	0.933115	0.803895	0.977705	0.945735	0.11394	0.0174846	0.468697	0.908699	0.983141	0.941294	0.0180914	0.332311	0.0319885	0.510504	0.0509259	0.614781	0.0200477	0.512901	0.329726	0.0417784	0.00967255	0.963988	0.947787	0.942869	0.969949	0.944272
0.045619	0.931186	0.485587	0.470678	0.939399	0.821683	0.979934	0.951153	0.10255	0.0165711	0.470846	0.914262	0.984827	0.931837	0.0168447	0.315878	0.0287897	0.509453	0.0458334	0.607813	0.0181726	0.511611	0.338824	0.0384863	0.00891866	0.967589	0.95299	0.947809	0.972948	0.949845
0.0410572	0.937398	0.487028	0.47361	0.945034	0.837864	0.981941	0.95603	0.0922982	0.0157308	0.472879	0.91957	0.986344	0.920974	0.0157279	0.300384	0.0259107	0.508508	0.0412502	0.601233	0.0165355	0.51045	0.347793	0.0354919	0.00825551	0.97083	0.957676	0.952263	0.975647	0.95486
0.0369516	0.942989	0.488325	0.476249	0.950086	0.852569	0.983747	0.960419	0.0830718	0.0149584	0.474797	0.924618	0.98771	0.908847	0.0147276	0.285787	0.0233196	0.507657	0.0371252	0.595034	0.0151273	0.509405	0.356572	0.0327693	0.0076742	0.973747	0.961894	0.95628	0.978076	0.959374
0.0332565	0.94802	0.489493	0.478624	0.954614	0.865921	0.985372	0.96437	0.0747682	0.0142491	0.476602	0.929406	0.988939	0.895625	0.0138316	0.272047	0.0209877	0.506892	0.0334128	0.589205	0.0139428	0.508464	0.365111	0.0302948	0.0071666	0.976372	0.965692	0.959902	0.980262	0.963437
0.029931	0.952549	0.490544	0.480762	0.958672	0.878036	0.986835	0.967926	0.067295	0.013598	0.478298	0.933935	0.990045	0.881489	0.0130294	0.259124	0.0188889	0.506202	0.0300717	0.583737	0.0129802	0.507618	0.373372	0.0280466	0.00672531	0.978735	0.969111	0.963167	0.98223	0.967093
0.0269381	0.956625	0.491489	0.482686	0.962307	0.889021	0.988151	0.971127	0.0605692	0.013001	0.479889	0.938207	0.99104	0.866631	0.0123111	0.246982	0.017	0.505582	0.0270647	0.578616	0.0122405	0.506856	0.381327	0.0260047	0.00634358	0.980862	0.97219	0.966111	0.984002	0.970384
0.0242445	0.960293	0.49234	0.484417	0.965565	0.898977	0.989336	0.974008	0.0545161	0.0124537	0.481379	0.942226	0.991936	0.851238	0.0116682	0.235583	0.0153	0.505024	0.0243585	0.573829	0.0117271	0.50617	0.388954	0.0241505	0.00601526	0.982775	0.974961	0.968764	0.985596	0.973345
0.0218203	0.963595	0.493106	0.485975	0.968482	0.907997	0.990403	0.976601	0.0490683	0.0119524	0.482772	0.945999	0.992743	0.83549	0.0110928	0.224892	0.01377	0.504522	0.0219229	0.56936	0.0114453	0.505553	0.396241	0.0224672	0.00573473	0.984498	0.977456	0.971155	0.987031	0.976011
0.0196387	0.966566	0.493796	0.487378	0.971095	0.916166	0.991362	0.978935	0.0441654	0.0114934	0.484073	0.949533	0.993468	0.819554	0.0105778	0.214876	0.012393	0.504069	0.019731	0.565194	0.0114018	0.504998	0.40318	0.0209394	0.00549687	0.986048	0.979701	0.973311	0.988323	0.97841
0.0176753	0.96924	0.494416	0.48864	0.973435	0.923561	0.992226	0.981035	0.0397528	0.0110732	0.485285	0.952837	0.994122	0.80358	0.0101171	0.2055	0.0111537	0.503662	0.0177583	0.561317	0.0116036	0.504498	0.409768	0.0195529	0.00529702	0.987443	0.981723	0.975253	0.989485	0.980569
0.0159083	0.971647	0.494974	0.489776	0.97553	0.930254	0.993004	0.982926	0.0357815	0.0106889	0.486415	0.955919	0.994709	0.787703	0.00970493	0.196731	0.0100383	0.503296	0.0159831	0.557712	0.0120576	0.504048	0.416006	0.018295	0.00513094	0.988699	0.983543	0.977004	0.990532	0.982512
0.0143182	0.973813	0.495477	0.490798	0.977406	0.936311	0.993703	0.984628	0.0322075	0.0103375	0.487466	0.95879	0.995238	0.772037	0.00933628	0.188539	0.00903451	0.502967	0.0143855	0.554365	0.0127696	0.503644	0.421898	0.0171538	0.00499477	0.989829	0.985181	0.978581	0.991473	0.984261
0.0128873	0.975762	0.495929	0.491719	0.979085	0.941791	0.994333	0.98616	0.0289908	0.0100162	0.488442	0.961461	0.995715	0.756682	0.0090066	0.180891	0.00813106	0.50267	0.0129479	0.551261	0.0137442	0.503279	0.427451	0.0161187	0.00488499	0.990846	0.986656	0.980002	0.992321	0.985834
0.0115998	0.977517	0.496336	0.492547	0.980587	0.946747	0.9949	0.987538	0.0260959	0.00972261	0.489348	0.963942	0.996143	0.741717	0.00871182	0.173757	0.00731795	0.502403	0.0116543	0.548385	0.0149838	0.502951	0.432674	0.01518	0.00479842	0.991762	0.987984	0.981282	0.993084	0.987251
0.0104413	0.979096	0.496703	0.493292	0.981932	0.95123	0.99541	0.988779	0.0234906	0.00945441	0.490189	0.966244	0.996529	0.727208	0.00844829	0.167109	0.00658616	0.502163	0.0104903	0.545723	0.0164882	0.502656	0.437578	0.0143286	0.0047322	0.992585	0.989179	0.982435	0.993771	0.988526
0.00939898	0.980517	0.497032	0.493963	0.983136	0.955284	0.995869	0.989896	0.0211458	0.00920947	0.490968	0.968378	0.996876	0.713206	0.00821274	0.160917	0.00592754	0.501946	0.00944313	0.543262	0.0182546	0.502391	0.442174	0.0135567	0.0046837	0.993327	0.990255	0.983473	0.994389	0.989673
0.00846134	0.981796	0.497329	0.494567	0.984212	0.958949	0.996282	0.990901	0.0190355	0.00898584	0.49169	0.970353	0.997188	0.69975	0.00800223	0.155155	0.00533479	0.501752	0.00850107	0.540987	0.0202772	0.502151	0.446475	0.0128569	0.00465059	0.993994	0.991223	0.984408	0.994945	0.990706
0.00761797	0.982947	0.497596	0.49511	0.985176	0.962262	0.996654	0.991806	0.0171363	0.00878172	0.492357	0.97218	0.99747	0.686865	0.00781412	0.149796	0.00480131	0.501577	0.00765373	0.538888	0.0225475	0.501936	0.450494	0.0122224	0.00463076	0.994595	0.992095	0.98525	0.995446	0.991635
0.00685953	0.983983	0.497837	0.495599	0.986038	0.965257	0.996988	0.992621	0.0154271	0.00859545	0.492974	0.973869	0.997723	0.674569	0.00764607	0.144815	0.00432118	0.501419	0.00689171	0.536952	0.0250538	0.501743	0.454245	0.0116472	0.00462232	0.995135	0.992879	0.986008	0.995896	0.992472
0.00617761	0.984915	0.498053	0.496039	0.986809	0.967965	0.997289	0.993354	0.0138888	0.00842551	0.493544	0.975428	0.99795	0.662872	0.00749596	0.140189	0.00388906	0.501277	0.00620657	0.535167	0.027782	0.501568	0.45774	0.0111259	0.00462356	0.995622	0.993585	0.98669	0.996302	0.993224
0.00556465	0.985755	0.498248	0.496435	0.987498	0.970412	0.99756	0.994013	0.0125044	0.00827051	0.494071	0.976868	0.998155	0.651774	0.00736191	0.135894	0.00350015	0.501149	0.00559072	0.533524	0.0307159	0.501412	0.460994	0.0106534	0.00463299	0.99606	0.994221	0.987304	0.996667	0.993902
0.00501386	0.98651	0.498423	0.496792	0.988115	0.972623	0.997804	0.994607	0.0112584	0.00812916	0.494556	0.978195	0.99834	0.641272	0.0072422	0.131909	0.00315014	0.501034	0.00503732	0.532011	0.0338369	0.50127	0.46402	0.0102252	0.00464926	0.996454	0.994794	0.987857	0.996996	0.994512
0.00451912	0.98719	0.498581	0.497112	0.988667	0.974621	0.998024	0.995141	0.0101371	0.00800028	0.495004	0.97942	0.998506	0.631357	0.00713533	0.128214	0.00283512	0.500931	0.00454024	0.53062	0.0371253	0.501143	0.46683	0.00983718	0.00467117	0.996808	0.995309	0.988354	0.997291	0.995061
0.00407492	0.987801	0.498723	0.497401	0.98916	0.976427	0.998222	0.995623	0.00912795	0.00788281	0.495417	0.980548	0.998655	0.622015	0.00703995	0.124788	0.00255161	0.500838	0.00409392	0.529341	0.04056	0.501029	0.469439	0.00948556	0.00469768	0.997127	0.995772	0.988801	0.997557	0.995554
0.751267	0.255095	0.505957	0.699077	0.890903	0.959291	0.547216	0.138624	0.149294	0.257508	0.840717	0.254282	0.814285	0.243525	0.929264	0.349984	0.196595	0.251084	0.616045	0.473289	0.35166	0.830829	0.585264	0.549724	0.917194	0.285839	0.7572	0.753729	0.380446	0.567822
0.678667	0.328916	0.505361	0.679169	0.901813	0.863367	0.59248	0.224762	0.134556	0.270168	0.756646	0.328568	0.826973	0.309546	0.836389	0.414985	0.176936	0.275975	0.556966	0.525951	0.316585	0.797746	0.53902	0.495635	0.826347	0.357255	0.780318	0.678372	0.436976	0.611038
0.611753	0.395355	0.504825	0.661252	0.911631	0.777049	0.633228	0.302286	0.121148	0.271549	0.680981	0.395257	0.843172	0.366862	0.752795	0.473486	0.159242	0.298378	0.502223	0.573332	0.284951	0.767971	0.49968	0.446963	0.744229	0.42153	0.801614	0.610596	0.490547	0.649934
0.550984	0.455151	0.504343	0.645127	0.920466	0.699416	0.669903	0.372057	0.109048	0.265273	0.612884	0.45506	0.858619	0.416199	0.67756	0.526128	0.143318	0.31854	0.452407	0.615945	0.256464	0.741174	0.466617	0.403145	0.670129	0.479377	0.82104	0.549747	0.540037	0.68494
0.49608	0.508966	0.503908	0.630614	0.928417	0.629717	0.702912	0.434851	0.0981474	0.254205	0.551598	0.508622	0.872698	0.458274	0.609851	0.573452	0.128986	0.336686	0.40736	0.654237	0.23082	0.717057	0.439215	0.36369	0.603327	0.531439	0.83867	0.495408	0.585212	0.716445
0.446575	0.5574	0.503518	0.617553	0.93557	0.567469	0.732621	0.491365	0.0883344	0.240402	0.496444	0.556537	0.885412	0.493786	0.548919	0.615754	0.116088	0.353018	0.366727	0.688589	0.207739	0.695351	0.416881	0.328161	0.543138	0.578295	0.854624	0.447579	0.626201	0.7448
0.401978	0.600991	0.503166	0.605798	0.942006	0.512646	0.759358	0.542229	0.0795017	0.225259	0.446816	0.59936	0.896865	0.523409	0.494088	0.652546	0.104479	0.367716	0.330115	0.719319	0.186966	0.675816	0.399044	0.296167	0.488926	0.620465	0.869037	0.406942	0.663274	0.77032
0.361819	0.640223	0.502849	0.595218	0.947793	0.465948	0.783422	0.588005	0.0715518	0.209689	0.402174	0.637608	0.907177	0.547787	0.44475	0.681064	0.0940309	0.380944	0.297143	0.746677	0.168269	0.658234	0.385162	0.267355	0.440109	0.658418	0.882042	0.375083	0.696745	0.793288
0.325664	0.675531	0.502564	0.585696	0.952996	0.429006	0.80508	0.629204	0.0643968	0.19427	0.362043	0.671767	0.916458	0.567531	0.400358	0.69424	0.0846278	0.39285	0.267455	0.770852	0.151442	0.642411	0.37473	0.24141	0.396155	0.692574	0.89377	0.35435	0.726933	0.813959
0.293118	0.707309	0.502308	0.577126	0.95767	0.404151	0.824572	0.666283	0.0579572	0.179361	0.326014	0.702287	0.924812	0.583209	0.360419	0.683578	0.076165	0.403565	0.24073	0.791975	0.136298	0.62817	0.367278	0.218045	0.356584	0.723313	0.90434	0.346958	0.754141	0.832563
0.263822	0.735909	0.502077	0.569414	0.961867	0.39342	0.842115	0.699653	0.0521615	0.165173	0.293743	0.72958	0.932331	0.595349	0.324489	0.649653	0.0685485	0.413208	0.216673	0.810128	0.122669	0.615353	0.362379	0.197004	0.320962	0.750975	0.913864	0.353631	0.778655	0.849306
0.237453	0.761648	0.501869	0.562472	0.965632	0.397211	0.857903	0.729687	0.0469454	0.15182	0.264951	0.754024	0.939098	0.604434	0.292169	0.602377	0.0616937	0.421887	0.195019	0.825364	0.110402	0.603818	0.359645	0.178057	0.288896	0.77587	0.922444	0.372893	0.800735	0.864376
0.213719	0.784814	0.501682	0.556225	0.969006	0.413731	0.872113	0.756717	0.0422509	0.139353	0.239426	0.775952	0.945188	0.610902	0.263099	0.550957	0.0555243	0.429699	0.175528	0.837719	0.0993623	0.593436	0.358729	0.160994	0.260033	0.798277	0.930172	0.401677	0.820618	0.877938
0.192358	0.805664	0.501514	0.550603	0.972026	0.439742	0.884902	0.781044	0.0380259	0.127781	0.217015	0.795664	0.950669	0.615146	0.236956	0.500392	0.0499719	0.436729	0.157986	0.84723	0.0894277	0.584092	0.359321	0.145628	0.234053	0.818445	0.937131	0.436526	0.838523	0.890144
0.173132	0.824428	0.501363	0.545542	0.974725	0.471771	0.896412	0.802938	0.0342233	0.117088	0.197618	0.813421	0.955602	0.617517	0.213448	0.452814	0.0449747	0.443056	0.142197	0.853955	0.0804895	0.575683	0.361149	0.131791	0.210668	0.836598	0.943398	0.47447	0.854642	0.90113
0.155828	0.841316	0.501227	0.540988	0.977134	0.506902	0.90677	0.822642	0.0308011	0.107243	0.181174	0.829448	0.960042	0.618324	0.192312	0.408957	0.0404772	0.44875	0.127987	0.85798	0.0724522	0.568115	0.363976	0.119329	0.189621	0.852936	0.949041	0.513317	0.869155	0.911017
0.140255	0.856515	0.501104	0.536889	0.979279	0.543012	0.916093	0.840376	0.027721	0.0982012	0.167644	0.843945	0.964038	0.617841	0.173311	0.368941	0.0364295	0.453875	0.115198	0.859431	0.065235	0.561303	0.367595	0.108107	0.170678	0.867642	0.954121	0.551605	0.88222	0.919915
0.126239	0.870194	0.500993	0.5332	0.981185	0.57869	0.924484	0.856336	0.024949	0.0899165	0.156993	0.85708	0.967634	0.616305	0.156231	0.332627	0.0327865	0.458488	0.103687	0.858468	0.0587739	0.555173	0.371828	0.098	0.153628	0.880877	0.958695	0.588426	0.893981	0.927923
0.113624	0.882505	0.500894	0.52988	0.982876	0.61306	0.932036	0.8707	0.0224543	0.0823384	0.149177	0.869002	0.97087	0.613923	0.140882	0.29977	0.0295079	0.462639	0.0933283	0.85529	0.0530254	0.549656	0.376521	0.0888978	0.138284	0.892789	0.962813	0.62326	0.904568	0.935131
0.102272	0.893586	0.500805	0.526892	0.984373	0.645617	0.938832	0.883628	0.020209	0.0754166	0.144123	0.879838	0.973783	0.610872	0.127088	0.270096	0.0265571	0.466375	0.0840055	0.850119	0.0479713	0.54469	0.381545	0.0807003	0.124475	0.90351	0.96652	0.655845	0.914098	0.941618
0.0920553	0.903558	0.500724	0.524203	0.985694	0.676103	0.944949	0.895262	0.0181883	0.0691019	0.141723	0.889699	0.976405	0.607306	0.114695	0.243325	0.0239014	0.469738	0.0756154	0.843197	0.0436229	0.540221	0.38679	0.0733172	0.112048	0.913159	0.969858	0.686083	0.922676	0.947456
0.0828609	0.912533	0.500652	0.521783	0.986857	0.704418	0.950454	0.905733	0.0163698	0.0633466	0.141832	0.898682	0.978765	0.603354	0.103562	0.219191	0.0215113	0.472764	0.068065	0.834772	0.0400248	0.536199	0.392164	0.0666676	0.100865	0.921843	0.972862	0.713983	0.930398	0.95271
0.0745865	0.92061	0.500587	0.519604	0.987878	0.730563	0.955409	0.915157	0.0147332	0.0581057	0.144267	0.906871	0.980888	0.599127	0.0935625	0.197446	0.0193601	0.475487	0.0612702	0.825096	0.0372547	0.532579	0.39759	0.0606783	0.0908021	0.929659	0.975567	0.739617	0.937348	0.957439
0.0671404	0.92788	0.500528	0.517644	0.988772	0.754599	0.959868	0.923638	0.0132604	0.0533366	0.148815	0.914342	0.982799	0.594717	0.0845817	0.177861	0.0174241	0.477939	0.0551557	0.814407	0.0354203	0.529321	0.403006	0.0552837	0.081748	0.936693	0.978001	0.763092	0.943604	0.961695
0.0604397	0.934423	0.500475	0.51588	0.989551	0.776624	0.963881	0.931271	0.0119349	0.0489994	0.155242	0.921162	0.984519	0.590201	0.0765172	0.160227	0.0156817	0.480145	0.0496535	0.802936	0.034651	0.526389	0.408361	0.0504245	0.0736022	0.943024	0.980193	0.784538	0.949235	0.965526
0.05441	0.940311	0.500428	0.514292	0.990229	0.796754	0.967493	0.938141	0.0107421	0.0450572	0.163298	0.927389	0.986067	0.585645	0.0692766	0.144357	0.0141135	0.48213	0.0447024	0.79089	0.0350854	0.52375	0.413612	0.0460474	0.0662746	0.948721	0.982166	0.804092	0.954303	0.968973
0.0489843	0.945611	0.500385	0.512863	0.990817	0.815118	0.970744	0.944323	0.00966874	0.0414754	0.172733	0.933077	0.987461	0.5811	0.0627765	0.130077	0.0127022	0.483917	0.0402475	0.778459	0.0368562	0.521375	0.418728	0.0421046	0.0596838	0.953849	0.983942	0.821894	0.958866	0.972076
0.0441023	0.95038	0.500346	0.511576	0.991324	0.831843	0.973669	0.949887	0.00870284	0.0382226	0.1833	0.938273	0.988715	0.576609	0.0569419	0.117234	0.011432	0.485526	0.0362391	0.765811	0.0400745	0.519238	0.423684	0.0385526	0.053757	0.958464	0.985541	0.838082	0.962972	0.974868
0.0397096	0.954673	0.500312	0.510419	0.99176	0.847057	0.976302	0.954895	0.00783369	0.0352695	0.194763	0.943021	0.989843	0.572207	0.0517054	0.10569	0.0102888	0.486973	0.0326327	0.753093	0.044816	0.517314	0.428461	0.0353528	0.0484285	0.962618	0.98698	0.852787	0.966668	0.977381
0.0357573	0.958536	0.500281	0.509377	0.992133	0.860882	0.978672	0.959402	0.0070516	0.0325893	0.206903	0.94736	0.990859	0.567921	0.0470061	0.0953185	0.00925989	0.488276	0.0293882	0.74043	0.0511107	0.515582	0.433045	0.03247	0.0436393	0.966356	0.988275	0.866135	0.969994	0.979643
0.0322016	0.962013	0.500253	0.508439	0.992451	0.873435	0.980805	0.963458	0.00634789	0.0301574	0.21952	0.951325	0.991773	0.563771	0.0427896	0.0860089	0.0083339	0.489448	0.0264693	0.727926	0.0589386	0.514024	0.437427	0.0298728	0.0393362	0.96972	0.989441	0.878241	0.972989	0.981679
0.0290026	0.965143	0.500227	0.507595	0.99272	0.884825	0.982724	0.967108	0.00571472	0.0279515	0.232436	0.954948	0.992596	0.559772	0.0390065	0.077661	0.00750051	0.490503	0.0238436	0.715671	0.0682295	0.512622	0.441602	0.0275327	0.0354715	0.972748	0.990491	0.889216	0.975684	0.983511
0.0261249	0.967959	0.500205	0.506836	0.992946	0.895153	0.984452	0.970394	0.00514504	0.0259508	0.245492	0.95826	0.993336	0.555937	0.0356128	0.0701856	0.00675046	0.491453	0.0214818	0.703734	0.0788688	0.51136	0.445568	0.0254243	0.0320022	0.975474	0.991435	0.89916	0.978109	0.98516
0.0235363	0.970494	0.500184	0.506152	0.993135	0.904514	0.986007	0.97335	0.00463249	0.0241367	0.258552	0.961286	0.994002	0.552271	0.0325686	0.0635033	0.00607541	0.492308	0.0193575	0.692171	0.0907047	0.510224	0.449324	0.0235244	0.0288898	0.977926	0.992286	0.908167	0.980293	0.986644
0.021208	0.972775	0.500166	0.505537	0.993292	0.912996	0.987406	0.976011	0.00417138	0.0224921	0.271501	0.964051	0.994602	0.548781	0.0298382	0.0575437	0.00546787	0.493077	0.017447	0.681024	0.103559	0.509201	0.452873	0.0218124	0.0260993	0.980134	0.993051	0.916322	0.982258	0.987979
0.0191138	0.974829	0.500149	0.504983	0.993421	0.920677	0.988665	0.978406	0.00375654	0.0210013	0.284243	0.966578	0.995142	0.545467	0.0273896	0.0522443	0.00492108	0.493769	0.0157289	0.670327	0.117236	0.508281	0.456219	0.0202697	0.0235995	0.98212	0.99374	0.923703	0.984026	0.989181
0.0172303	0.976676	0.500134	0.504485	0.993525	0.927631	0.989799	0.980561	0.00338334	0.0196502	0.296697	0.968887	0.995628	0.542328	0.0251939	0.0475497	0.00442898	0.494392	0.014184	0.660099	0.131533	0.507453	0.459367	0.0188794	0.0213621	0.983908	0.994361	0.930382	0.985618	0.990263
0.0155366	0.978339	0.500121	0.504036	0.993609	0.933926	0.990819	0.982501	0.00304763	0.0184258	0.308801	0.970997	0.996065	0.539364	0.023225	0.0434111	0.00398608	0.494953	0.0127949	0.650354	0.146248	0.506708	0.462324	0.0176264	0.0193616	0.985517	0.994919	0.936424	0.987051	0.991237
0.0140136	0.979836	0.500109	0.503633	0.993674	0.939623	0.991737	0.984247	0.00274564	0.0173164	0.320504	0.972925	0.996459	0.53657	0.0214598	0.0397854	0.00358747	0.495458	0.011546	0.641099	0.161186	0.506037	0.465095	0.0164971	0.017575	0.986966	0.995422	0.941889	0.988341	0.992113
0.0126442	0.981183	0.500098	0.503269	0.993725	0.944776	0.992563	0.985818	0.00247399	0.0163113	0.331769	0.974686	0.996813	0.533943	0.0198773	0.0366343	0.00322872	0.495912	0.0104234	0.632334	0.176162	0.505433	0.467689	0.0154793	0.0159816	0.988269	0.995874	0.94683	0.989501	0.992902
0.011413	0.982396	0.500088	0.502943	0.993762	0.949439	0.993307	0.987232	0.00222965	0.0154007	0.342569	0.976295	0.997131	0.531476	0.0184587	0.0339238	0.00290585	0.496321	0.00941428	0.624053	0.191006	0.50489	0.470113	0.0145619	0.0145625	0.989442	0.996281	0.951298	0.990546	0.993612
0.0103062	0.983487	0.500079	0.502648	0.993788	0.953655	0.993976	0.988504	0.00200988	0.0145759	0.352887	0.977765	0.997418	0.529164	0.0171871	0.0316238	0.00261527	0.496689	0.00850733	0.61625	0.205566	0.504401	0.472375	0.013735	0.0133008	0.990498	0.996648	0.955337	0.991487	0.99425
0.00931125	0.984469	0.500071	0.502383	0.993805	0.957468	0.994579	0.98965	0.00181221	0.0138289	0.362711	0.979108	0.997676	0.527002	0.0160474	0.0297068	0.00235374	0.49702	0.0076923	0.608911	0.219704	0.503961	0.474484	0.0129895	0.0121809	0.991448	0.996977	0.958987	0.992333	0.994825
0.008417	0.985353	0.500064	0.502145	0.993815	0.960916	0.995121	0.99068	0.00163443	0.0131523	0.37204	0.980335	0.997909	0.524981	0.015026	0.0281481	0.00211837	0.497318	0.00695994	0.602023	0.233302	0.503565	0.476447	0.0123176	0.0111891	0.992303	0.997274	0.962286	0.993095	0.995343
0.00761331	0.986148	0.500058	0.501931	0.993818	0.964034	0.995609	0.991608	0.00147454	0.0125396	0.380873	0.981456	0.998118	0.523096	0.0141107	0.0269248	0.00190653	0.497586	0.00630196	0.59557	0.246258	0.503208	0.478273	0.0117118	0.0103125	0.993073	0.997542	0.965267	0.99378	0.995808
0.00689108	0.986864	0.500052	0.501738	0.993815	0.966852	0.996048	0.992443	0.00133074	0.0119847	0.389218	0.98248	0.998306	0.521339	0.0132905	0.0260156	0.00171588	0.497827	0.00571086	0.589535	0.258486	0.502887	0.479969	0.0111656	0.00953967	0.993766	0.997782	0.96796	0.994397	0.996228
0.00624211	0.987508	0.500047	0.501564	0.993809	0.969399	0.996443	0.993194	0.00120142	0.0114824	0.397084	0.983416	0.998476	0.519704	0.0125556	0.0254001	0.00154429	0.498045	0.00517992	0.583899	0.269916	0.502599	0.481543	0.0106732	0.00886017	0.994389	0.997999	0.970393	0.994953	0.996605
0.00565904	0.988088	0.500042	0.501407	0.993799	0.971702	0.996799	0.99387	0.00108512	0.0110275	0.404484	0.98427	0.998628	0.518184	0.0118972	0.025059	0.00138986	0.49824	0.00470306	0.578644	0.28049	0.502339	0.483003	0.0102293	0.00826449	0.99495	0.998194	0.97259	0.995453	0.996944
0.00513522	0.98861	0.500038	0.501267	0.993786	0.973783	0.997119	0.994479	0.000980532	0.0106156	0.411433	0.985051	0.998765	0.516773	0.0113073	0.0249734	0.00125087	0.498416	0.00427484	0.573751	0.290168	0.502105	0.484355	0.00982899	0.00774399	0.995455	0.998369	0.974574	0.995903	0.99725
0.00466469	0.98908	0.500034	0.50114	0.993772	0.975663	0.997407	0.995027	0.000886484	0.0102428	0.417947	0.985764	0.998889	0.515463	0.0107788	0.0251247	0.00112579	0.498575	0.00389035	0.569199	0.298917	0.501894	0.485607	0.00946805	0.00729083	0.99591	0.998527	0.976365	0.996308	0.997525
0.0758543	0.0539501	0.530798	0.779167	0.934011	0.129906	0.568824	0.469391	0.0119021	0.337123	0.162182	0.794285	0.311215	0.528533	0.165649	0.601982	0.262971	0.654079	0.689215	0.748152	0.450542	0.0838214	0.228977	0.913337	0.152378	0.825817	0.538342	0.996135	0.0781755	0.442678
0.0683049	0.147886	0.527718	0.751251	0.940295	0.213935	0.611721	0.522452	0.0107119	0.336853	0.147162	0.805659	0.380085	0.530131	0.149107	0.542903	0.236675	0.638671	0.620329	0.757313	0.405488	0.125439	0.212804	0.866326	0.137197	0.843235	0.484511	0.990308	0.170332	0.498379
0.0615096	0.232428	0.524946	0.726125	0.945926	0.289968	0.650494	0.570206	0.00964077	0.32782	0.13429	0.814453	0.442074	0.531126	0.134219	0.489368	0.213008	0.624804	0.558331	0.763206	0.364941	0.162895	0.200098	0.812762	0.123528	0.858912	0.43607	0.986266	0.253277	0.548472
0.0553933	0.308516	0.522451	0.703513	0.950971	0.358718	0.685428	0.613186	0.00867679	0.313207	0.123579	0.821097	0.497865	0.531623	0.120823	0.440979	0.191708	0.612324	0.502533	0.76617	0.328453	0.196606	0.190709	0.75582	0.111224	0.873021	0.392507	0.983519	0.327931	0.59348
0.0498884	0.376995	0.520206	0.683162	0.955488	0.420847	0.71688	0.651867	0.00780924	0.295424	0.115061	0.826057	0.548078	0.53171	0.10877	0.397303	0.172537	0.601091	0.452314	0.766552	0.295622	0.226945	0.184457	0.698172	0.100149	0.885719	0.353436	0.981717	0.395122	0.633856
0.0449339	0.438626	0.518186	0.664845	0.959532	0.476967	0.74519	0.68668	0.00702851	0.27614	0.108778	0.8298	0.59327	0.531464	0.0979281	0.357918	0.155283	0.590982	0.407117	0.764691	0.266095	0.254251	0.181129	0.641725	0.0901805	0.897147	0.318786	0.980607	0.455595	0.669974
0.040475	0.494094	0.516367	0.648361	0.96315	0.527643	0.77067	0.718012	0.00632592	0.256456	0.104759	0.832772	0.633943	0.530951	0.0881779	0.322424	0.139755	0.581884	0.36644	0.760919	0.239564	0.278826	0.180484	0.587692	0.0812102	0.907432	0.289381	0.980007	0.510023	0.702146
0.0364623	0.544016	0.51473	0.633525	0.966388	0.573387	0.793603	0.746211	0.00569367	0.237068	0.103008	0.835368	0.670549	0.530226	0.0794119	0.290449	0.125779	0.573696	0.329831	0.755546	0.215765	0.300943	0.182256	0.536767	0.0731387	0.916689	0.268234	0.979779	0.559009	0.730645
0.0328512	0.588945	0.513257	0.620172	0.969283	0.61467	0.814243	0.771589	0.00512474	0.218402	0.103491	0.837919	0.703494	0.529337	0.0715336	0.261655	0.113201	0.566326	0.296883	0.748863	0.194488	0.320849	0.186166	0.489284	0.0658772	0.92502	0.261828	0.979822	0.603098	0.755823
0.0296017	0.629381	0.511932	0.608155	0.971872	0.65192	0.832818	0.79443	0.00461282	0.200701	0.106134	0.840676	0.733144	0.528324	0.0644561	0.235733	0.101881	0.559693	0.26723	0.741135	0.17557	0.338764	0.191928	0.445347	0.0593454	0.932518	0.27715	0.980062	0.642778	0.778309
0.0266776	0.665774	0.510738	0.59734	0.974186	0.685525	0.849536	0.814986	0.00415221	0.184092	0.110818	0.843814	0.75983	0.527221	0.0581009	0.212402	0.0916932	0.553724	0.240543	0.732599	0.158901	0.354887	0.199261	0.404912	0.0534712	0.939266	0.313723	0.980442	0.678492	0.798938
0.0240466	0.698527	0.509665	0.587606	0.976254	0.715837	0.864583	0.833487	0.00373781	0.168627	0.117384	0.847435	0.783847	0.526056	0.0523976	0.191411	0.0825238	0.548352	0.216526	0.723469	0.14442	0.369399	0.207894	0.367851	0.0481899	0.94534	0.363275	0.980917	0.710634	0.818148
0.0216794	0.728005	0.508698	0.578845	0.978102	0.743175	0.878124	0.850138	0.003365	0.154308	0.125645	0.851575	0.805462	0.524851	0.0472825	0.172529	0.0742715	0.543516	0.19491	0.71393	0.132107	0.382459	0.21757	0.333982	0.0434429	0.950806	0.417294	0.981456	0.739563	0.835905
0.0195495	0.754535	0.507828	0.570961	0.979752	0.767829	0.890312	0.865123	0.00302964	0.141106	0.135391	0.856222	0.824916	0.523628	0.0426981	0.155553	0.0668443	0.539165	0.175457	0.704142	0.121971	0.394213	0.228054	0.303103	0.0391779	0.955725	0.470653	0.982034	0.765599	0.852123
0.0176333	0.778412	0.507045	0.563865	0.981226	0.790059	0.901281	0.87861	0.00272798	0.128973	0.146398	0.861325	0.842424	0.522401	0.0385923	0.140295	0.0601599	0.535248	0.15795	0.694243	0.114039	0.404792	0.239133	0.274998	0.0353475	0.960153	0.520997	0.982633	0.789032	0.866825
0.0159095	0.799902	0.506341	0.557478	0.982542	0.810104	0.911153	0.890747	0.00245666	0.117852	0.158444	0.866809	0.858182	0.521184	0.0349183	0.126592	0.0541439	0.531724	0.142195	0.684349	0.108336	0.414313	0.250617	0.249454	0.0319093	0.964137	0.567465	0.983237	0.810122	0.880102
0.0143588	0.819242	0.505707	0.55173	0.983716	0.828176	0.920037	0.901671	0.00221265	0.107679	0.171309	0.872586	0.872364	0.519986	0.0316334	0.114292	0.0487295	0.528551	0.128016	0.674556	0.104868	0.422881	0.262341	0.226263	0.0288249	0.967724	0.609884	0.983838	0.829104	0.892072
0.0129639	0.836649	0.505136	0.546557	0.984764	0.844468	0.928034	0.911502	0.00199322	0.0983879	0.184784	0.878562	0.885127	0.518817	0.028699	0.103262	0.0438566	0.525696	0.115255	0.664944	0.103612	0.430593	0.27416	0.205227	0.0260599	0.970951	0.648387	0.984426	0.846187	0.902854
0.0117092	0.852315	0.504623	0.541902	0.985699	0.859156	0.93523	0.92035	0.00179591	0.089914	0.198677	0.88465	0.896615	0.517683	0.0260804	0.0933822	0.0394709	0.523126	0.103771	0.655575	0.104503	0.437534	0.285952	0.186159	0.0235832	0.973856	0.683223	0.984998	0.861562	0.912563
0.0105807	0.866414	0.50416	0.537711	0.986534	0.872396	0.941707	0.928313	0.00161851	0.0821939	0.212814	0.890766	0.906953	0.516588	0.0237458	0.0845458	0.0355238	0.520814	0.0934365	0.646501	0.107434	0.44378	0.297615	0.168886	0.0213669	0.97647	0.714684	0.985547	0.8754	0.921303
0.00956572	0.879103	0.503744	0.53394	0.987278	0.88433	0.947537	0.93548	0.00145903	0.0751671	0.227041	0.896838	0.916258	0.515536	0.0216665	0.0766569	0.0319714	0.518732	0.084136	0.63776	0.112256	0.449402	0.309065	0.153245	0.0193856	0.978823	0.743065	0.986073	0.887854	0.92917
0.00865294	0.890524	0.50337	0.530546	0.987941	0.895088	0.952783	0.94193	0.00131566	0.0687762	0.241223	0.902804	0.924632	0.51453	0.0198166	0.06963	0.0287743	0.516859	0.0757662	0.629379	0.118784	0.454462	0.320233	0.139089	0.0176167	0.980941	0.768651	0.986572	0.899063	0.936252
0.0078321	0.900802	0.503033	0.527492	0.988533	0.904785	0.957505	0.947734	0.00118679	0.0629674	0.255246	0.908616	0.932169	0.51357	0.0181725	0.0633889	0.0258969	0.515173	0.068234	0.621379	0.126805	0.459016	0.331066	0.126281	0.0160395	0.982847	0.791706	0.987045	0.909151	0.942626
0.00709399	0.910053	0.50273	0.524742	0.989061	0.913524	0.961754	0.952958	0.00107097	0.0576907	0.269014	0.914234	0.938952	0.512658	0.016713	0.0578659	0.0233072	0.513656	0.0614557	0.613772	0.136088	0.463114	0.341521	0.114696	0.0146353	0.984562	0.812475	0.987491	0.918231	0.948363
0.00643031	0.918378	0.502457	0.522268	0.989531	0.921401	0.965579	0.95766	0.000966876	0.0528997	0.282447	0.919628	0.945057	0.511794	0.0154187	0.0530002	0.0209765	0.51229	0.0553559	0.606563	0.146395	0.466803	0.351568	0.10422	0.0133873	0.986106	0.83118	0.987909	0.926403	0.953526
0.0058336	0.925871	0.502211	0.520041	0.98995	0.928501	0.969021	0.961891	0.000873335	0.0485514	0.295483	0.924778	0.950551	0.510977	0.0142722	0.0487379	0.0188788	0.511061	0.0498666	0.599754	0.157486	0.470123	0.361186	0.0947481	0.0122801	0.987495	0.848024	0.988302	0.933757	0.958173
0.00529713	0.932615	0.50199	0.518037	0.990323	0.934899	0.972119	0.965699	0.000789281	0.0446064	0.308072	0.929671	0.955496	0.510207	0.0132579	0.0450306	0.0169909	0.509955	0.0449268	0.593341	0.169131	0.47311	0.370362	0.086186	0.0113	0.988746	0.86319	0.988668	0.940376	0.962355
0.00481485	0.938684	0.501791	0.516234	0.990656	0.940666	0.974907	0.969126	0.000713758	0.0410284	0.320177	0.9343	0.959946	0.509482	0.0123616	0.0418349	0.0152918	0.50896	0.0404816	0.587316	0.18111	0.475799	0.379088	0.0784475	0.0104342	0.989871	0.876845	0.989009	0.946333	0.966119
0.00438132	0.944146	0.501612	0.51461	0.990952	0.945863	0.977416	0.97221	0.000645905	0.0377841	0.331772	0.938662	0.963952	0.508802	0.0115705	0.0391117	0.0137627	0.508064	0.0364814	0.581671	0.193222	0.478219	0.387364	0.0714542	0.00967142	0.990884	0.889139	0.989326	0.951695	0.969507
0.00399163	0.949062	0.501451	0.513149	0.991216	0.950546	0.979675	0.974985	0.000584948	0.0348431	0.34284	0.94276	0.967557	0.508164	0.0108731	0.0368254	0.0123864	0.507257	0.0328817	0.576393	0.205284	0.480397	0.395192	0.0651351	0.00900113	0.991796	0.900206	0.989621	0.956521	0.972556
0.00364138	0.953487	0.501306	0.511834	0.991451	0.954767	0.981707	0.977483	0.000530189	0.0321777	0.353373	0.946599	0.970801	0.507567	0.0102591	0.0349436	0.0111477	0.506532	0.0296424	0.57147	0.217132	0.482358	0.40258	0.0594258	0.00841391	0.992616	0.910169	0.989893	0.960864	0.975301
0.00332659	0.957469	0.501175	0.510651	0.991661	0.958571	0.983536	0.979731	0.000481	0.0297625	0.363368	0.950185	0.973721	0.507009	0.00971923	0.0334364	0.010033	0.505878	0.0267275	0.566885	0.228625	0.484122	0.409538	0.0542678	0.00790115	0.993355	0.919137	0.990145	0.964772	0.97777
0.0030437	0.961053	0.501057	0.509586	0.991847	0.961999	0.985183	0.981755	0.000436819	0.0275743	0.372827	0.953529	0.976349	0.506488	0.00924516	0.0322761	0.00902968	0.505291	0.0241045	0.562625	0.239641	0.48571	0.416078	0.0496083	0.00745503	0.994019	0.92721	0.990378	0.96829	0.979993
0.00278948	0.964278	0.500952	0.508627	0.992013	0.965088	0.986664	0.983575	0.000397137	0.0255923	0.381759	0.95664	0.978714	0.506003	0.00882946	0.0314365	0.00812671	0.504762	0.0217442	0.558672	0.250077	0.487139	0.422215	0.0453992	0.00706844	0.994617	0.934477	0.990592	0.971456	0.981994
0.00256105	0.967181	0.500857	0.507764	0.992161	0.967872	0.987998	0.985214	0.000361497	0.0237971	0.390176	0.959531	0.980842	0.505552	0.00846546	0.0308931	0.00731404	0.504285	0.0196203	0.555011	0.259849	0.488425	0.427963	0.0415974	0.00673493	0.995155	0.941018	0.99079	0.974306	0.983794
0.00235581	0.969794	0.500771	0.506988	0.992292	0.97038	0.989198	0.986689	0.000329491	0.0221714	0.39809	0.962212	0.982758	0.505132	0.00814721	0.0306224	0.00658263	0.503857	0.0177092	0.551625	0.268891	0.489582	0.433339	0.0381634	0.00644863	0.99564	0.946907	0.990971	0.976871	0.985415
0.00217141	0.972145	0.500694	0.506289	0.992409	0.972641	0.990278	0.988016	0.000300749	0.0206993	0.405519	0.964695	0.984482	0.504743	0.0078694	0.030602	0.00592437	0.503471	0.0159894	0.548498	0.277152	0.490624	0.43836	0.0350619	0.00620425	0.996076	0.952207	0.991137	0.979179	0.986873
0.00200576	0.974261	0.500624	0.50566	0.992513	0.974678	0.991251	0.98921	0.000274938	0.0193665	0.412481	0.966993	0.986034	0.504381	0.00762728	0.0308102	0.00533193	0.503124	0.014442	0.545614	0.284596	0.491562	0.443043	0.0322607	0.00599698	0.996468	0.956977	0.991289	0.981256	0.988186
0.00185694	0.976166	0.500562	0.505094	0.992606	0.976514	0.992126	0.990285	0.000251762	0.0181599	0.418996	0.969117	0.987431	0.504046	0.00741665	0.0312262	0.00479874	0.502812	0.0130495	0.542959	0.291201	0.492406	0.447406	0.0297309	0.00582246	0.996822	0.961271	0.991428	0.983126	0.989367
0.00172327	0.97788	0.500506	0.504585	0.992688	0.978168	0.992913	0.991253	0.000230952	0.0170676	0.425082	0.971078	0.988688	0.503736	0.00723375	0.0318297	0.00431887	0.50253	0.0117966	0.540516	0.296956	0.493165	0.451466	0.0274461	0.00567679	0.997139	0.965136	0.991556	0.984809	0.990431
0.00160321	0.979423	0.500455	0.504126	0.992762	0.979659	0.993622	0.992123	0.000212267	0.0160789	0.430761	0.972887	0.989819	0.503449	0.00707524	0.0326013	0.00388698	0.502277	0.0106692	0.538272	0.301862	0.493849	0.45524	0.0253828	0.00555643	0.997425	0.968615	0.991672	0.986323	0.991387
0.00149538	0.980811	0.50041	0.503714	0.992827	0.981002	0.994259	0.992907	0.000195492	0.0151841	0.436053	0.974555	0.990837	0.503184	0.00693816	0.0335222	0.00349828	0.50205	0.00965479	0.536213	0.305929	0.494464	0.458744	0.0235194	0.00545822	0.997683	0.971746	0.991778	0.987686	0.992249
0.00139855	0.982061	0.500369	0.503342	0.992885	0.982212	0.994834	0.993612	0.00018043	0.0143742	0.440979	0.976092	0.991753	0.502939	0.00681989	0.0345743	0.00314845	0.501845	0.00874201	0.534326	0.309176	0.495017	0.461995	0.0218365	0.0053793	0.997915	0.974565	0.991874	0.988913	0.993024
0.00131159	0.983185	0.500332	0.503008	0.992936	0.983303	0.99535	0.994246	0.000166908	0.0136413	0.445559	0.977507	0.992578	0.502712	0.00671809	0.0357403	0.00283361	0.50166	0.00792071	0.532597	0.311629	0.495516	0.465009	0.0203168	0.00531712	0.998123	0.977102	0.991961	0.990017	0.993721
0.0012335	0.984198	0.500299	0.502707	0.992982	0.984286	0.995815	0.994817	0.000154769	0.0129781	0.449813	0.97881	0.99332	0.502504	0.00663072	0.0370035	0.00255025	0.501494	0.00718171	0.531017	0.31332	0.495964	0.4678	0.0189444	0.00526942	0.998311	0.979385	0.992041	0.991011	0.994349
0.0011634	0.985108	0.500269	0.502437	0.993023	0.985171	0.996234	0.995331	0.000143872	0.012378	0.453761	0.980007	0.993988	0.502311	0.00655595	0.0383485	0.00229522	0.501345	0.00651678	0.529572	0.314287	0.496368	0.470382	0.0177051	0.00523416	0.99848	0.98144	0.992113	0.991905	0.994914
0.00110045	0.985928	0.500242	0.502193	0.993059	0.985969	0.99661	0.995794	0.00013409	0.011835	0.457421	0.981109	0.994589	0.502134	0.00649218	0.0397602	0.0020657	0.50121	0.0059185	0.528253	0.314571	0.496731	0.47277	0.0165858	0.00520954	0.998632	0.98329	0.992178	0.99271	0.995423
0.00104394	0.986666	0.500218	0.501974	0.993091	0.986688	0.996949	0.99621	0.000125308	0.0113437	0.460811	0.982121	0.99513	0.501971	0.00643799	0.0412249	0.00185913	0.501089	0.00538019	0.52705	0.31422	0.497058	0.474977	0.015575	0.00519397	0.998769	0.984955	0.992237	0.993434	0.99588
0.000993217	0.98733	0.500196	0.501776	0.993119	0.987336	0.997254	0.996585	0.000117426	0.0108992	0.46395	0.983051	0.995617	0.501821	0.00639213	0.0427296	0.00167322	0.50098	0.00489584	0.525954	0.313279	0.497352	0.477014	0.0146623	0.00518605	0.998892	0.986454	0.99229	0.994086	0.996292
0.000947685	0.987928	0.500176	0.501599	0.993145	0.98792	0.997529	0.996922	0.000110351	0.0104971	0.466852	0.983905	0.996056	0.501683	0.00635351	0.0442623	0.0015059	0.500882	0.00446004	0.524956	0.311798	0.497617	0.478895	0.0138379	0.00518452	0.999003	0.987803	0.992338	0.994673	0.996663
0.106653	0.961898	0.00463422	0.77491	0.817303	0.868695	0.0844358	0.399783	0.25987	0.800068	0.431414	0.910648	0.181847	0.263803	0.145539	0.136069	0.869292	0.579705	0.54986	0.144955	0.853031	0.622055	0.350952	0.51325	0.401808	0.0759667	0.239916	0.123319	0.183908	0.239953
0.0978636	0.965039	0.0541708	0.747419	0.835342	0.876444	0.175992	0.459804	0.307649	0.818518	0.388272	0.916679	0.263629	0.335435	0.130985	0.13254	0.782381	0.571734	0.49675	0.211542	0.7739	0.60985	0.315874	0.498993	0.380634	0.16837	0.216542	0.137351	0.233645	0.313294
0.0887259	0.967866	0.0987537	0.722677	0.851555	0.884246	0.258393	0.513824	0.323923	0.832898	0.349445	0.920936	0.337256	0.400911	0.117887	0.124374	0.704146	0.564561	0.447724	0.269137	0.703104	0.598865	0.284327	0.477018	0.353332	0.251533	0.196723	0.156587	0.29462	0.378225
0.0800972	0.97041	0.138878	0.70041	0.866123	0.892	0.332554	0.562441	0.315631	0.841413	0.314501	0.923339	0.403527	0.46005	0.106098	0.114669	0.633732	0.558105	0.403195	0.318697	0.640468	0.588978	0.255981	0.450007	0.324347	0.32638	0.182032	0.183484	0.357679	0.435433
0.0721881	0.9727	0.174991	0.680369	0.879209	0.899564	0.399298	0.606197	0.295321	0.841488	0.283051	0.923828	0.463173	0.513174	0.0954887	0.104781	0.570359	0.552294	0.362976	0.361116	0.585588	0.58008	0.23056	0.42038	0.295878	0.393742	0.176012	0.218501	0.418228	0.48577
0.0650146	0.97476	0.207491	0.662332	0.890962	0.906833	0.459368	0.645577	0.271079	0.830583	0.254746	0.922379	0.516855	0.560679	0.08594	0.0952866	0.513323	0.547065	0.326724	0.397214	0.537982	0.572072	0.207836	0.389914	0.268921	0.454368	0.184135	0.260338	0.474492	0.530533
0.0585354	0.976615	0.236742	0.646099	0.901515	0.913736	0.513432	0.681019	0.246586	0.807545	0.229272	0.91902	0.565169	0.602925	0.0773462	0.0864177	0.461991	0.542358	0.294074	0.427746	0.49713	0.564865	0.187639	0.359793	0.243878	0.508931	0.210701	0.30674	0.525991	0.571539
0.0526937	0.978284	0.263068	0.631489	0.91099	0.920236	0.562088	0.712917	0.223302	0.773438	0.206348	0.913837	0.608652	0.640217	0.0696118	0.0782503	0.415792	0.538122	0.264678	0.453398	0.462497	0.558379	0.169851	0.330752	0.220859	0.558038	0.254538	0.355345	0.572779	0.610317
0.0474311	0.979787	0.286761	0.61834	0.919494	0.926316	0.60588	0.741625	0.201741	0.731052	0.185721	0.906988	0.647787	0.672804	0.0626509	0.0707891	0.374213	0.53431	0.238217	0.474791	0.43354	0.552541	0.154405	0.303215	0.199835	0.602234	0.309335	0.404195	0.615126	0.647136
0.0426921	0.981139	0.308085	0.606506	0.927127	0.931974	0.645292	0.767462	0.182024	0.683701	0.16717	0.898694	0.683008	0.700898	0.0563862	0.0640064	0.336792	0.530879	0.2144	0.492482	0.409718	0.547287	0.14128	0.277404	0.180711	0.642011	0.368035	0.451881	0.653371	0.681466
0.0384256	0.982355	0.327277	0.595855	0.933977	0.937219	0.680762	0.790716	0.164107	0.634286	0.150502	0.889245	0.714707	0.724688	0.0507483	0.0578598	0.303112	0.527791	0.192962	0.506968	0.390499	0.542558	0.130484	0.253406	0.163361	0.677809	0.425856	0.497492	0.687872	0.71292
0.034585	0.983451	0.344549	0.58627	0.940123	0.942065	0.712686	0.811643	0.147884	0.58495	0.135556	0.878986	0.743237	0.744359	0.0456747	0.0523019	0.272801	0.525012	0.173668	0.518693	0.375367	0.538302	0.122039	0.231225	0.14765	0.710029	0.480413	0.540498	0.718971	0.74146
0.0311279	0.984436	0.360094	0.577643	0.945636	0.946531	0.741418	0.830478	0.133224	0.537106	0.122207	0.8683	0.768913	0.760111	0.0411092	0.0472843	0.245521	0.522511	0.156303	0.528048	0.363829	0.534472	0.115969	0.210813	0.13344	0.739026	0.530789	0.580635	0.746991	0.76724
0.0280162	0.985323	0.374085	0.569879	0.950581	0.950637	0.767276	0.847429	0.119994	0.491606	0.11037	0.857598	0.792022	0.772163	0.0370014	0.0427601	0.220969	0.52026	0.140674	0.535378	0.355421	0.531025	0.112278	0.192093	0.120603	0.765123	0.576792	0.617822	0.77223	0.790481
0.0252155	0.986122	0.386676	0.562891	0.955016	0.954407	0.790548	0.862685	0.108062	0.448905	0.099999	0.847289	0.812819	0.78076	0.0333062	0.0386849	0.198872	0.518234	0.126607	0.540986	0.349714	0.527922	0.110939	0.174967	0.109013	0.788611	0.618554	0.652089	0.79496	0.811416
0.0226948	0.98684	0.398009	0.556602	0.958994	0.957863	0.811493	0.876415	0.0973077	0.409203	0.0910935	0.837761	0.831537	0.786177	0.0299831	0.0350171	0.178985	0.51641	0.113947	0.545138	0.34631	0.52513	0.111884	0.159331	0.0985573	0.80975	0.656343	0.683539	0.815426	0.830265
0.0204261	0.987487	0.408208	0.550941	0.96256	0.961027	0.830344	0.888772	0.0876174	0.372532	0.0836905	0.829363	0.848384	0.788706	0.0269961	0.0317179	0.161086	0.514769	0.102553	0.548065	0.344853	0.522617	0.115005	0.145079	0.0891287	0.828775	0.690474	0.712314	0.833853	0.847233
0.0183842	0.988069	0.417387	0.545847	0.965758	0.963921	0.84731	0.899894	0.0788882	0.338824	0.0778592	0.822378	0.863545	0.788658	0.0243127	0.0287517	0.144978	0.513292	0.0922987	0.549966	0.34502	0.520355	0.120151	0.132105	0.0806308	0.845897	0.721264	0.738582	0.850443	0.862507
0.0165465	0.988593	0.425648	0.541263	0.968625	0.966565	0.862579	0.909902	0.0710261	0.307951	0.0736878	0.81702	0.877191	0.786347	0.0219042	0.0260857	0.13048	0.511963	0.0830696	0.551018	0.346525	0.51832	0.12714	0.120306	0.0729749	0.861308	0.749022	0.762515	0.865377	0.876254
0.0148926	0.989064	0.433083	0.537136	0.971194	0.968979	0.876321	0.91891	0.0639459	0.279749	0.0712688	0.813416	0.889472	0.782084	0.0197447	0.02369	0.117432	0.510767	0.0747634	0.551371	0.349118	0.516488	0.135762	0.109586	0.0660803	0.875177	0.774035	0.78429	0.878821	0.888627
0.0134041	0.989489	0.439775	0.533423	0.973498	0.971182	0.888689	0.927017	0.0575705	0.254043	0.0706822	0.811612	0.900525	0.776172	0.0178113	0.0215377	0.105689	0.50969	0.0672878	0.551154	0.352578	0.514839	0.145793	0.0998522	0.0598738	0.887659	0.796567	0.804078	0.890923	0.899764
0.0120646	0.98987	0.445798	0.53008	0.975562	0.97319	0.89982	0.934313	0.0518301	0.230648	0.0719802	0.811572	0.910472	0.768895	0.0160833	0.0196046	0.0951199	0.508721	0.0605599	0.550479	0.356715	0.513355	0.157004	0.0910195	0.0542887	0.898893	0.81686	0.822043	0.901817	0.909787
0.0108591	0.990214	0.451218	0.527072	0.977412	0.975021	0.909838	0.940879	0.0466617	0.209385	0.0751758	0.813194	0.919425	0.760518	0.014542	0.0178693	0.0856079	0.507849	0.0545049	0.549444	0.361365	0.51202	0.169168	0.0830084	0.0492649	0.909004	0.835134	0.83834	0.911623	0.918807
0.00977433	0.990523	0.456096	0.524365	0.97907	0.976689	0.918854	0.946789	0.0420086	0.190079	0.0802361	0.816319	0.927482	0.751284	0.0131708	0.0163129	0.0770471	0.507064	0.0490555	0.548128	0.366387	0.510818	0.182067	0.0757454	0.0447477	0.918103	0.851588	0.853115	0.920449	0.926926
0.00879817	0.990802	0.460486	0.521929	0.980556	0.978207	0.926969	0.952107	0.0378196	0.172566	0.0870812	0.820752	0.934734	0.741407	0.0119543	0.0149189	0.0693424	0.506358	0.0441512	0.546604	0.371664	0.509736	0.195498	0.0691631	0.0406876	0.926293	0.866402	0.866502	0.928394	0.934233
0.00791983	0.991052	0.464438	0.519736	0.981887	0.979589	0.934272	0.956893	0.0340484	0.156688	0.0955885	0.826275	0.941261	0.73108	0.0108787	0.013673	0.0624081	0.505722	0.0397376	0.544928	0.377093	0.508762	0.209276	0.0631994	0.0370399	0.933664	0.879739	0.878627	0.935545	0.94081
0.00712958	0.991278	0.467994	0.517762	0.98308	0.980847	0.940845	0.961201	0.0306535	0.142303	0.1056	0.832668	0.947135	0.72047	0.00993124	0.012563	0.0561673	0.50515	0.0357656	0.543152	0.382589	0.507886	0.223233	0.0577974	0.033764	0.940297	0.891746	0.889603	0.941982	0.946729
0.00641864	0.991481	0.471195	0.515986	0.984148	0.981991	0.94676	0.965078	0.0275974	0.129275	0.11693	0.839712	0.952421	0.70972	0.00910023	0.0115783	0.0505506	0.504635	0.032191	0.541318	0.388082	0.507097	0.237226	0.0529052	0.0308233	0.946268	0.902554	0.899537	0.947775	0.952056
0.00577916	0.991663	0.474075	0.514387	0.985105	0.983032	0.952084	0.968567	0.0248463	0.117482	0.12938	0.84721	0.957179	0.698951	0.00837483	0.01071	0.0454955	0.504171	0.0289743	0.53946	0.39351	0.506388	0.251128	0.0484756	0.0281848	0.951641	0.912283	0.908525	0.95299	0.95685
0.00520404	0.991828	0.476668	0.512949	0.985963	0.983978	0.956876	0.971707	0.0223698	0.10681	0.142744	0.854982	0.961461	0.688267	0.00774503	0.00995077	0.040946	0.503754	0.0260797	0.537606	0.398825	0.505749	0.264834	0.0444652	0.0258183	0.956477	0.921042	0.916655	0.957684	0.961165
0.00468692	0.991976	0.479001	0.511654	0.986731	0.984838	0.961188	0.974532	0.0201405	0.0971558	0.156816	0.862875	0.965315	0.677751	0.00720155	0.00929468	0.0368514	0.503379	0.023475	0.535781	0.403983	0.505174	0.278255	0.0408349	0.023697	0.960829	0.928925	0.924006	0.961908	0.965048
0.00422207	0.992109	0.481101	0.510488	0.987419	0.98562	0.965069	0.977076	0.0181338	0.0884237	0.171402	0.87076	0.968784	0.667472	0.00673577	0.008737	0.0331662	0.503041	0.0211313	0.534002	0.408951	0.504657	0.291319	0.0375489	0.0217962	0.964746	0.936022	0.930654	0.965711	0.968543
0.00380435	0.992229	0.482991	0.50944	0.988035	0.98633	0.968562	0.979364	0.0163275	0.0805278	0.186319	0.878533	0.971905	0.657483	0.00633972	0.00827423	0.0298496	0.502737	0.0190227	0.532285	0.413698	0.504191	0.303971	0.0345747	0.0200939	0.968272	0.942409	0.936663	0.969133	0.971689
0.00342913	0.992337	0.484692	0.508496	0.988587	0.986975	0.971706	0.981424	0.0147015	0.0733893	0.201402	0.886113	0.974715	0.647827	0.00600601	0.00790402	0.0268647	0.502463	0.0171256	0.530641	0.418201	0.503772	0.316166	0.0318829	0.01857	0.971444	0.948159	0.942094	0.972214	0.97452
0.00309224	0.992434	0.486222	0.507646	0.989082	0.987561	0.974536	0.983278	0.0132379	0.0669366	0.216504	0.893439	0.977243	0.638535	0.00572781	0.007625	0.0241782	0.502217	0.0154191	0.529078	0.422437	0.503395	0.327874	0.0294468	0.0172065	0.9743	0.953334	0.947002	0.974986	0.977068
0.00278993	0.992521	0.4876	0.506881	0.989525	0.988093	0.977082	0.984946	0.0119205	0.0611046	0.231496	0.900464	0.979519	0.62963	0.00549885	0.0074368	0.0217604	0.501995	0.0138841	0.527602	0.426388	0.503055	0.339071	0.027242	0.0159871	0.97687	0.957992	0.951437	0.977482	0.979361
0.00251885	0.9926	0.48884	0.506193	0.989921	0.988577	0.979374	0.986448	0.0107346	0.0558344	0.246269	0.907159	0.981567	0.621125	0.00531335	0.00733984	0.0195843	0.501796	0.0125036	0.526216	0.430038	0.50275	0.349745	0.0252467	0.0148971	0.979183	0.962185	0.955444	0.979728	0.981425
0.00227596	0.99267	0.489956	0.505574	0.990276	0.989015	0.981436	0.987799	0.00966716	0.0510723	0.260732	0.913505	0.98341	0.613029	0.00516605	0.00733529	0.0176259	0.501616	0.0112622	0.524923	0.433371	0.502475	0.35989	0.0234408	0.0139231	0.981265	0.965959	0.959064	0.98175	0.983282
0.00205851	0.992734	0.490961	0.505017	0.990594	0.989414	0.983293	0.989015	0.00870634	0.0467698	0.27481	0.919492	0.985069	0.605345	0.00505214	0.00742486	0.0158633	0.501454	0.0101462	0.523721	0.436372	0.502227	0.369506	0.0218065	0.0130532	0.983138	0.969356	0.962334	0.983569	0.984954
0.00186405	0.992791	0.491865	0.504515	0.990879	0.989775	0.984963	0.990109	0.00784148	0.0428828	0.288443	0.925118	0.986562	0.598071	0.00496724	0.00761069	0.014277	0.501309	0.00914293	0.522612	0.43903	0.502005	0.378598	0.0203274	0.0122766	0.984824	0.972413	0.965288	0.985207	0.986459
0.00169034	0.992843	0.492678	0.504063	0.991134	0.990103	0.986467	0.991094	0.007063	0.0393716	0.301585	0.930388	0.987906	0.591201	0.00490743	0.00789516	0.0128493	0.501178	0.00824134	0.521592	0.441329	0.501804	0.387175	0.0189886	0.0115835	0.986342	0.975165	0.967956	0.986681	0.987813
0.00153539	0.992889	0.49341	0.503657	0.991363	0.990401	0.98782	0.991981	0.00636229	0.0362	0.314202	0.935309	0.989115	0.584727	0.00486913	0.00828068	0.0115644	0.50106	0.00743129	0.52066	0.443256	0.501624	0.395249	0.0177768	0.0109651	0.987708	0.977642	0.970365	0.988008	0.989031
0.00139737	0.992931	0.494069	0.503291	0.991567	0.99067	0.989038	0.992778	0.00573156	0.0333353	0.326271	0.939894	0.990204	0.578639	0.00484918	0.00876954	0.0104079	0.500954	0.00670367	0.519811	0.4448	0.501461	0.402837	0.01668	0.0104137	0.988937	0.979872	0.97254	0.989202	0.990128
0.00127463	0.992969	0.494662	0.502962	0.99175	0.990915	0.990135	0.993496	0.00516384	0.030748	0.337778	0.944155	0.991184	0.572923	0.00484473	0.00936369	0.00936713	0.500859	0.00605031	0.519042	0.445946	0.501315	0.409953	0.0156871	0.00992197	0.990043	0.981879	0.974505	0.990276	0.991115
0.00116569	0.993003	0.495196	0.502666	0.991915	0.991137	0.991121	0.994142	0.00465282	0.0284114	0.348717	0.948109	0.992065	0.567566	0.00485325	0.0100646	0.00843042	0.500773	0.0054638	0.518349	0.446683	0.501184	0.416618	0.0147883	0.00948365	0.991039	0.983685	0.976279	0.991244	0.992004
0.00106919	0.993033	0.495676	0.502399	0.992062	0.991339	0.992009	0.994724	0.00419285	0.0263012	0.359086	0.95177	0.992859	0.562553	0.00487252	0.0108729	0.00758737	0.500696	0.00493749	0.517727	0.447	0.501065	0.42285	0.0139746	0.009093	0.991935	0.98531	0.97788	0.992114	0.992803
0.000983907	0.99306	0.496109	0.502159	0.992193	0.991521	0.992808	0.995247	0.00377883	0.0243956	0.368892	0.955157	0.993573	0.55787	0.00490057	0.0117887	0.00682864	0.500626	0.00446538	0.517172	0.446885	0.500959	0.428669	0.0132378	0.00874487	0.992742	0.986774	0.979326	0.992898	0.993523
0.000908728	0.993085	0.496498	0.501944	0.992311	0.991686	0.993527	0.995718	0.00340617	0.0226749	0.378145	0.958285	0.994216	0.5535	0.00493567	0.0128109	0.00614577	0.500563	0.00404205	0.51668	0.446329	0.500863	0.434096	0.0125708	0.00843466	0.993467	0.988091	0.980631	0.993603	0.994171
0.000842639	0.993107	0.496848	0.501749	0.992417	0.991836	0.994175	0.996142	0.00307073	0.0211211	0.386856	0.961171	0.994794	0.549427	0.00497633	0.0139375	0.0055312	0.500507	0.00366263	0.516245	0.445325	0.500777	0.43915	0.0119668	0.00815824	0.994121	0.989276	0.981809	0.994238	0.994754
0.00078472	0.993127	0.497163	0.501574	0.992511	0.991972	0.994757	0.996523	0.00276881	0.0197182	0.395043	0.963831	0.995315	0.545635	0.00502124	0.0151656	0.00497808	0.500456	0.00332271	0.515865	0.443869	0.500699	0.443853	0.0114198	0.00791192	0.994709	0.990343	0.982872	0.99481	0.995278
