# Supplementary material for: Large-Scale Recurrent Neural Network Based Modelling of Gene Regulatory Network Using Cuckoo Search-Flower Pollination Algorithm
Source: Adv Bioinformatics. 2016 Feb 16;2016:5283937. doi: 10.1155/2016/5283937 (PMC4771889; doi:10.1155/2016/5283937)
Supplement: Supplementary file 1 — We have included the following in the supplementary materials: (i) The noiseless dataset of the artificial network, used for training, and the corresponding results.(ii) The dataset of the artificial network with 5% noise added, and the corresponding results.(iii) The dataset of the E. coli DNA SOS repair network, and the corresponding results.(iv) All the codes developed by the authors. [file 5283937.f1.zip › Noiseless Data output.xlsx]

## Sheet: Output
Gene Id		Infered W i,j :Weight Matrix																														Bias	Decay Rate	set of 3 regulatory gene output
		j-th Gene
		Gene1	Gene2	Gene3	Gene4	Gene5	Gene6	Gene7	Gene8	Gene9	Gene10	Gene11	Gene12	Gene13	Gene14	Gene15	Gene16	Gene17	Gene18	Gene19	Gene20	Gene21	Gene22	Gene23	Gene24	Gene25	Gene26	Gene27	Gene28	Gene29	Gene30	bi	ti
i-th Gene	Gene1	0	0	0	0	0	0	0	0	0	0	0	0	-0.3656	-14.147	0.2882	0	0	0	0	0	0	0	0	0	0	0	0	0	0	0	-0.1829	9.9984	13	14	15
	Gene2	-0.0114	-0.3267	0.0653	0	0	0	0	0	0	0	0	0	0	0	0	0	0	0	0	0	0	0	0	0	0	0	0	0	0	0	5.3017	10.02	1	2	3
	Gene3	-0.0114	-0.3267	0.0653	0	0	0	0	0	0	0	0	0	0	0	0	0	0	0	0	0	0	0	0	0	0	0	0	0	0	0	-0.1829	9.9984	1	2	3
	Gene4	-0.0114	-0.3267	0.0653	0	0	0	0	0	0	0	0	0	0	0	0	0	0	0	0	0	0	0	0	0	0	0	0	0	0	0	-0.1829	9.9984	1	2	3
	Gene5	10.2788	-0.0442	0.0138	0	0	0	0	0	0	0	0	0	0	0	0	0	0	0	0	0	0	0	0	0	0	0	0	0	0	0	5.0364	9.9993	1	2	3
	Gene6	-20.0035	-0.0004	0.0052	0	0	0	0	0	0	0	0	0	0	0	0	0	0	0	0	0	0	0	0	0	0	0	0	0	0	0	5.0364	9.9993	1	2	3
	Gene7	-0.0004	15.01	10.1	0	0	0	0	0	0	0	0	0	0	0	0	0	0	0	0	0	0	0	0	0	0	0	0	0	0	0	-0.1	9.9984	1	2	3
	Gene8	0	0	0	20.001	-0.0004	0.0052	0	0	0	0	0	0	0	0	0	0	0	0	0	0	0	0	0	0	0	0	0	0	0	0	-0.01	9.9984	4	5	6
	Gene9	0	0	0	11.6097	-25	11.2455	0	0	0	0	0	0	0	0	0	0	0	0	0	0	0	0	0	0	0	0	0	0	0	0	1.9232	9.7119	4	5	6
	Gene10	0	0	0	0	0	0	10.1	-0.0442	0.0138	0	0	0	0	0	0	0	0	0	0	0	0	0	0	0	0	0	0	0	0	0	5.3017	10.02	7	8	9
	Gene11	0	0	0	-15.92	0	-10	15.01	0	0	0	0	0	0	0	0	0	0	0	0	0	0	0	0	0	0	0	0	0	0	0	-0.189	9.9984	4	6	7
	Gene12	0	0	0	0	0	0	0	0	0	0	0	0	0	0	0	0	0	0	0	0	0	-0.0004	10.11	0.0052	0	0	0	0	0	0	-0.1829	9.9984	22	23	24
	Gene13	0	0	0	0	0	0	0.2665	19.3525	0.1987	0	0	0	0	0	0	0	0	0	0	0	0	0	0	0	0	0	0	0	0	0	-0.473	9.9989	7	8	9
	Gene14	0	0	0	0	0	0	0.007	-0.0021	15.0058	0	0	0	0	0	0	0	0	0	0	0	0	0	0	0	0	0	0	0	0	0	0.0012	10.0019	7	8	9
	Gene15	0	0	0	0	0	0	0	0	0	-9.8347	0.0691	0.0117	0	0	0	0	0	0	0	0	0	0	0	0	0	0	0	0	0	0	-5.0541	10.0007	10	11	12
	Gene16	0	0	0	0	0	0	0	0	0	-0.0059	15.009	-15.0038	0	0	0	0	0	0	0	0	0	0	0	0	0	0	0	0	0	0	5.0001	9.9994	10	11	12
	Gene17	0	0	0	0	0	0	0	0	0	0	0	0	-20.001	-0.0442	0.0138	0	0	0	0	0	0	0	0	0	0	0	0	0	0	0	-5.0541	10.0007	13	14	15
	Gene18	-0.0009	-0.0008	-0.0011	0	0	0	0	0	0	0	0	0	0	0	0	0	0	0	0	0	0	0	0	0	0	0	0	0	0	0	0.0013	9.9986	1	2	3
	Gene19	0	0	0	0	0	0	0	0	0	0	0	0	-0.5237	-13.8335	0.423	0	0	0	0	0	0	0	0	0	0	0	0	0	0	0	-0.2451	9.9993	13	14	15
	Gene20	0	0	0	0	0	0	0	0	0	0	0	0	0.0021	0.0007	10.0029	0	0	0	0	0	0	0	0	0	0	0	0	0	0	0	-0.0023	9.9977	13	14	15
	Gene21	0	0	0	0	0	0	0	0	0	0	0	0	0	0	0	-19.9988	0.0026	-0.0006	0	0	0	0	0	0	0	0	0	0	0	0	0.0001	9.9953	16	17	18
	Gene22	0.0013	0.0009	-0.0011	0	0	0	0	0	0	0	0	0	0	0	0	0	0	0	0	0	0	0	0	0	0	0	0	0	0	0	-0.0004	10.0003	1	2	3
	Gene23	0	0	0	0	0	0	0	0	0	0	0	0	0	0	0	-0.0007	-9.9925	-0.0031	0	0	0	0	0	0	0	0	0	0	0	0	0.0015	9.9974	16	17	18
	Gene24	0	0	0	0	0	0	0	0	0	0	0	0	0	0	0	0	11.6097	-20.001	15.15	0	0	0	0	0	0	0	0	0	0	0	5.6	9.723	17	18	19
	Gene25	0	0	0	0	0	0	0	0	0	0	0	0	0	0	0	0	0	0	0.0615	-10.0083	-0.0443	0	0	0	0	0	0	0	0	0	0.0078	9.9988	19	20	21
	Gene26	0	0	0	0	0	0	0	0	0	0	0	0	0	0	0	0	0	0	0	0.0615	20.001	0	0	0	0	0	0	20.067	0	0	0.001	10.0001	19	20	28
	Gene27	0	0	0	0	0	0	0	0	0	0	0	0	0	0	0	0	0	0	0	0	0	0	0	-15.01	10.0998	10.23	0	0	0	0	-5.345	10.297	24	25	26
	Gene28	0	0	0	0	0	0	0	0	0	0	0	0	0	0	0	0	0	0	0	0	0	0	0	0	-15.0026	0.0015	0.0002	0	0	0	4.9994	10.0018	25	26	27
	Gene29	0	0	0	0	0	0	0	0	0	0	0	0	0	0	0	0	0	0	0	0	0	0	0	0	0.0713	9.9987	-0.0643	0	0	0	-0.0138	10.0003	25	26	27
	Gene30	0	0	0	0	0	0	0	0	0	0	0	0	0	0	0	0	0	0	0	0	0	0	0	0	0.1907	0.0619	15.2395	0	0	0	-0.1298	9.9999	25	26	27
						Weight matrix			Green: this color denote that these output weights or regulations match correctly with input weight matrix= TP=32
									Red: this color denote the presence unwanted regulation in output weight matrix=FP=4
									Blue: this color denote that in these position there should be regugulation but those regulation are absent=FN=4
									No color: this denote actually absence of regulation as well as in prediction= TN=864
